# Supplementary material for: Methyl 3-[3-(ethoxy­carbon­yl)thio­ureido]-1H-pyrazole-5-carboxyl­ate
Source: Acta Crystallogr Sect E Struct Rep Online. 2009 May 14;65(Pt 6):o1249. doi: 10.1107/S1600536809016742 (PMC2969634; doi:10.1107/S1600536809016742)
Supplement: Supplementary file 2 [file e-65-o1249-Isup2.hkl]

# 
# h,k,l, Fc-squared, Fo-squared, sigma(Fo-squared) and status flag 
# 
data_I
_shelx_title ' pflj57_0m in P-1' 
_shelx_refln_list_code          4 
_shelx_F_calc_maximum      184.41 
_exptl_crystal_F_000       284.00 
_reflns_d_resolution_high  0.7518 
 
loop_ 
 _symmetry_equiv_pos_as_xyz 
 'x, y, z' 
 '-x, -y, -z' 
 
_cell_length_a     8.0855 
_cell_length_b     9.0035 
_cell_length_c     9.5959 
_cell_angle_alpha  64.510 
_cell_angle_beta   82.294 
_cell_angle_gamma  78.716 
 
_shelx_F_squared_multiplier     1.000 
 
loop_ 
 _refln_index_h 
 _refln_index_k 
 _refln_index_l 
 _refln_F_squared_calc 
 _refln_F_squared_meas 
 _refln_F_squared_sigma 
 _refln_observed_status 
   1   0   0      180.78      175.04      7.76 o 
   2   0   0     5045.10     4827.51    169.73 o 
   3   0   0      956.14     1006.12     35.46 o 
   4   0   0        4.41        4.17      0.59 o 
   5   0   0       62.17       60.00      2.49 o 
   6   0   0        7.81       10.19      1.05 o 
   7   0   0       15.46       17.67      1.60 o 
   8   0   0       33.09       34.07      3.30 o 
   9   0   0      196.44      174.70     11.81 o 
  10   0   0        0.12       -0.29      1.41 o 
  -9   1   0       34.93       28.95      2.27 o 
  -8   1   0       16.91       17.73      1.70 o 
  -7   1   0      114.02      119.19      5.88 o 
  -6   1   0       16.29       16.72      1.30 o 
  -5   1   0       29.82       31.24      2.82 o 
  -4   1   0      449.35      420.16     18.24 o 
  -3   1   0     1227.17     1178.40     50.60 o 
  -2   1   0     3286.00     3464.66    149.61 o 
  -1   1   0      271.41      254.25      9.09 o 
   0   1   0     1499.69     1389.17     41.66 o 
   1   1   0       42.14       41.55      1.40 o 
   2   1   0      915.68      980.68     33.68 o 
   3   1   0       34.41       40.99      1.63 o 
   4   1   0       34.09       43.97      2.26 o 
   5   1   0      186.73      194.22      8.61 o 
   6   1   0      427.65      473.20     20.28 o 
   7   1   0       93.44       97.06      5.04 o 
   8   1   0       33.10       26.96      2.95 o 
   9   1   0        0.66       -0.04      1.16 o 
  10   1   0        8.87        8.15      2.20 o 
  -9   2   0        0.15        0.51      0.85 o 
  -8   2   0       37.68       36.21      3.69 o 
  -7   2   0      100.48       96.74      7.21 o 
  -6   2   0       24.47       25.61      2.67 o 
  -5   2   0      235.02      236.78     15.00 o 
  -4   2   0       51.83       65.78      4.58 o 
  -3   2   0      776.18      803.15     28.63 o 
  -2   2   0      254.32      228.39      7.05 o 
  -1   2   0     1584.72     1637.60     73.83 o 
   0   2   0        1.15       -0.16      0.16 o 
   1   2   0       22.20       20.34      1.02 o 
   2   2   0     1755.41     1683.39     57.96 o 
   3   2   0      138.71      154.03      5.65 o 
   4   2   0      924.09      963.46     41.58 o 
   5   2   0      190.25      201.24      8.93 o 
   6   2   0      217.59      244.86     10.81 o 
   7   2   0        5.17        3.92      0.86 o 
   8   2   0        4.36        5.29      1.68 o 
   9   2   0        0.01        0.12      1.08 o 
  -9   3   0        6.69        6.72      2.12 o 
  -8   3   0       15.04       11.85      2.18 o 
  -7   3   0       18.29       17.18      1.57 o 
  -6   3   0        0.18        0.39      0.75 o 
  -5   3   0      483.52      503.06     31.30 o 
  -4   3   0       72.74       76.42      5.34 o 
  -3   3   0        2.13        2.90      0.36 o 
  -2   3   0     1189.03     1248.75     37.63 o 
  -1   3   0       24.55       22.38      0.94 o 
   0   3   0      285.74      244.46      7.61 o 
   1   3   0       19.27       21.04      1.24 o 
   2   3   0     1072.40     1074.76     32.49 o 
   3   3   0      171.12      166.51      5.26 o 
   4   3   0      127.13      128.03      4.71 o 
   5   3   0      207.97      199.73      8.72 o 
   6   3   0        4.75        7.14      1.22 o 
   7   3   0      128.07      120.93      8.13 o 
  10   3   0        0.04        0.42      1.14 o 
  -8   4   0      134.59      158.29     11.45 o 
  -7   4   0       26.52       27.17      2.86 o 
  -6   4   0       21.14       23.60      2.47 o 
  -5   4   0      163.12      151.66     10.21 o 
  -4   4   0       61.34       64.57      4.17 o 
  -3   4   0       85.98       85.19      4.29 o 
  -2   4   0      439.03      472.93     14.53 o 
  -1   4   0      526.48      663.31     20.17 o 
   0   4   0     1228.68     1335.43     40.36 o 
   1   4   0     1085.96     1087.46     32.88 o 
   2   4   0      308.86      346.70     10.73 o 
   3   4   0      604.11      578.66     17.71 o 
   4   4   0       78.49       77.03      3.06 o 
   5   4   0       38.22       37.85      2.67 o 
   6   4   0      195.90      190.34     11.63 o 
   7   4   0       16.67       14.02      1.64 o 
   8   4   0       59.10       56.40      4.15 o 
   9   4   0       14.96       14.09      1.83 o 
  10   4   0        0.11       -1.00      1.00 o 
  -8   5   0       28.13       27.69      3.59 o 
  -7   5   0        0.72        0.25      0.98 o 
  -6   5   0      264.18      286.67     18.67 o 
  -5   5   0       37.45       33.57      3.21 o 
  -4   5   0       33.39       30.59      2.11 o 
  -3   5   0      355.14      374.08     16.95 o 
  -2   5   0      560.54      594.83     18.32 o 
  -1   5   0        4.72        5.45      0.91 o 
   0   5   0       49.94       46.03      1.83 o 
   1   5   0      134.60      147.80      4.87 o 
   2   5   0        7.83        5.47      0.52 o 
   3   5   0       18.10       20.44      1.20 o 
   4   5   0       29.73       26.37      2.35 o 
   5   5   0       80.38       78.38      3.94 o 
   6   5   0      290.89      284.24     13.18 o 
   7   5   0       14.76       12.47      1.23 o 
   8   5   0        6.90        6.36      0.90 o 
   9   5   0       47.54       46.18      2.77 o 
  10   5   0        4.02        2.24      1.33 o 
  -7   6   0       84.14      104.40      7.89 o 
  -6   6   0        7.69        7.43      1.72 o 
  -5   6   0        3.87        3.42      1.33 o 
  -4   6   0      457.95      510.75     23.09 o 
  -3   6   0       70.96       65.69      5.24 o 
  -2   6   0        0.00       -0.42      0.97 o 
  -1   6   0       55.08       49.91      2.04 o 
   0   6   0      339.54      350.81     11.06 o 
   1   6   0        4.39        3.73      0.51 o 
   2   6   0      919.21      903.54     28.12 o 
   3   6   0       28.33       27.48      1.35 o 
   4   6   0       30.92       28.91      1.84 o 
   5   6   0      463.25      442.28     19.22 o 
   6   6   0        0.12       -0.21      0.51 o 
   7   6   0        1.49        0.82      0.61 o 
   8   6   0        0.00       -0.59      0.59 o 
   9   6   0        0.18        0.71      0.81 o 
  -6   7   0       21.22       23.75      2.97 o 
  -5   7   0        5.18        4.59      1.41 o 
  -4   7   0       24.97       33.95      2.49 o 
  -3   7   0       11.36       10.94      1.38 o 
  -2   7   0      551.18      562.92     25.45 o 
  -1   7   0      131.61      139.40      5.78 o 
   0   7   0        0.08       -0.34      0.50 o 
   1   7   0       34.11       36.18      1.99 o 
   2   7   0        5.78        2.17      0.55 o 
   3   7   0       22.50       22.78      1.45 o 
   4   7   0        2.85        3.68      0.87 o 
   5   7   0       25.81       25.95      2.00 o 
   6   7   0       16.46       14.82      1.46 o 
   7   7   0       20.82       18.38      1.65 o 
   8   7   0       17.48       17.35      2.72 o 
  -5   8   0       70.50       74.83      6.30 o 
  -4   8   0       39.11       43.52      4.02 o 
  -3   8   0       19.15       18.82      1.88 o 
  -2   8   0        2.43        1.61      0.74 o 
  -1   8   0      157.66      154.79      7.95 o 
   0   8   0        3.22        0.59      0.55 o 
   1   8   0        0.05       -0.17      0.44 o 
   2   8   0       96.01      100.69      3.83 o 
   3   8   0       41.69       47.65      2.48 o 
   4   8   0      142.42      139.04      6.91 o 
   5   8   0        4.95        3.48      0.99 o 
   6   8   0       15.29       15.08      2.14 o 
   7   8   0       25.41       23.34      2.68 o 
  -3   9   0       31.93       37.10      2.93 o 
  -2   9   0       61.17       76.56      7.07 o 
  -1   9   0        0.19        1.16      0.79 o 
   0   9   0      152.09      165.10     12.35 o 
   1   9   0       79.46       87.06      4.21 o 
   2   9   0        0.58        1.53      0.76 o 
   3   9   0        4.15        2.90      0.78 o 
   4   9   0        0.20       -0.33      0.73 o 
   5   9   0        6.37        6.58      1.32 o 
   6   9   0        3.04        2.13      1.08 o 
  -1  10   0        0.00        1.31      0.81 o 
   0  10   0       56.14       59.99      4.07 o 
   1  10   0        1.03        1.08      1.25 o 
   2  10   0        4.67        4.70      1.31 o 
   3  10   0       73.04       81.44      4.84 o 
   4  10   0        6.91        8.01      1.38 o 
  -3 -10   1        1.11        1.27      1.49 o 
  -2 -10   1        3.60        2.14      1.16 o 
  -1 -10   1        0.05       -0.35      1.06 o 
   0 -10   1       16.26       20.77      3.30 o 
  -5  -9   1        2.06        0.97      1.30 o 
  -4  -9   1       17.89       15.61      1.84 o 
  -3  -9   1       19.11       20.16      2.24 o 
  -2  -9   1       46.17       48.82      3.42 o 
  -1  -9   1       89.49      104.10      5.97 o 
   0  -9   1       20.21       21.70      2.14 o 
   1  -9   1        2.40        1.94      0.96 o 
   2  -9   1       16.32       17.36      2.52 o 
  -6  -8   1       49.09       54.75      3.56 o 
  -5  -8   1       35.61       34.78      2.64 o 
  -4  -8   1       45.31       49.65      3.25 o 
  -3  -8   1        1.53        1.04      0.68 o 
  -2  -8   1       10.34        6.07      0.79 o 
  -1  -8   1        9.60        9.21      0.96 o 
   0  -8   1       10.41        5.68      1.69 o 
   1  -8   1       13.96       16.37      2.91 o 
   2  -8   1       50.26       56.82      3.67 o 
   3  -8   1       30.09       32.50      2.60 o 
   4  -8   1       12.89       11.46      1.60 o 
  -7  -7   1        9.30        6.40      1.24 o 
  -6  -7   1        0.74        1.29      0.88 o 
  -5  -7   1       54.41       57.90      6.56 o 
  -4  -7   1       74.11       67.11      3.91 o 
  -3  -7   1        0.02       -0.48      0.48 o 
  -2  -7   1      616.65      607.63     18.99 o 
  -1  -7   1      174.87      170.67      5.84 o 
   0  -7   1        0.55        1.26      0.50 o 
   1  -7   1        7.24        8.84      1.17 o 
   2  -7   1      142.97      131.25      6.79 o 
   3  -7   1       12.89       14.62      2.02 o 
   4  -7   1        0.03       -0.26      0.64 o 
   5  -7   1       11.14        7.74      2.79 o 
   6  -7   1       13.50       12.90      2.22 o 
  -8  -6   1       20.91       18.14      1.68 o 
  -7  -6   1        0.23        0.11      0.59 o 
  -6  -6   1       56.30       49.39      3.01 o 
  -5  -6   1      475.32      476.28     20.71 o 
  -4  -6   1      580.05      582.53     25.24 o 
  -3  -6   1       41.36       40.27      1.80 o 
  -2  -6   1       38.53       41.46      1.83 o 
  -1  -6   1       49.58       50.09      2.08 o 
   0  -6   1       48.19       44.45      2.78 o 
   1  -6   1      134.71      151.21      7.65 o 
   2  -6   1       87.97       80.46      6.22 o 
   3  -6   1       39.66       37.34      2.49 o 
   4  -6   1      528.30      531.20     24.00 o 
   5  -6   1      104.00      117.66      6.16 o 
   7  -6   1        6.76        7.82      1.70 o 
  -9  -5   1       15.35       14.29      1.50 o 
  -8  -5   1        8.83        7.42      1.10 o 
  -7  -5   1      126.01      121.32      7.91 o 
  -6  -5   1      222.10      222.25     10.12 o 
  -5  -5   1        7.51        4.91      0.88 o 
  -4  -5   1       96.58       94.90      3.88 o 
  -3  -5   1      412.21      422.48     13.18 o 
  -2  -5   1        6.82        3.22      0.47 o 
  -1  -5   1        0.28       -0.12      0.22 o 
   0  -5   1        2.56        1.20      0.29 o 
   1  -5   1       59.73       52.84      2.07 o 
   2  -5   1      865.06      842.74     37.18 o 
   3  -5   1      215.88      225.81     10.58 o 
   4  -5   1       12.12       12.09      1.32 o 
   5  -5   1       64.44       71.47      3.98 o 
   6  -5   1       14.22       17.96      2.43 o 
  -9  -4   1       40.74       34.98      3.21 o 
  -8  -4   1        1.02        0.45      1.17 o 
  -7  -4   1      175.72      159.88      7.49 o 
  -6  -4   1       82.24       81.12      4.09 o 
  -5  -4   1      105.53      102.34      4.97 o 
  -4  -4   1       93.39       93.09      3.72 o 
  -3  -4   1       81.96       72.91      2.60 o 
  -2  -4   1       12.83       18.19      0.92 o 
  -1  -4   1      167.13      182.93      5.89 o 
   0  -4   1     1341.68     1457.00     43.96 o 
   1  -4   1        0.25        0.65      0.33 o 
   2  -4   1      193.86      217.85      6.93 o 
   3  -4   1      224.82      219.21     13.27 o 
   4  -4   1       64.60       62.00      3.39 o 
   5  -4   1       12.74       14.62      1.34 o 
   6  -4   1       62.75       73.97      5.60 o 
   8  -4   1       44.02       48.50      4.81 o 
 -10  -3   1       19.84       16.16      2.28 o 
  -8  -3   1        6.68        4.44      1.29 o 
  -7  -3   1       59.76       52.39      4.17 o 
  -6  -3   1       84.90       84.05      6.01 o 
  -5  -3   1        8.56        7.82      1.10 o 
  -4  -3   1       15.57       14.81      0.79 o 
  -3  -3   1      178.66      211.62      8.31 o 
  -2  -3   1      108.53      130.77      5.52 o 
  -1  -3   1      598.76      616.52     18.79 o 
   0  -3   1     1635.33     1678.85     51.26 o 
   1  -3   1      720.75      707.70     21.49 o 
   2  -3   1        4.23        6.78      0.51 o 
   3  -3   1       48.28       40.74      1.84 o 
   4  -3   1      459.65      503.45     22.28 o 
   5  -3   1       18.78       20.02      1.47 o 
   6  -3   1        9.67        9.73      1.56 o 
   8  -3   1        0.18       -0.95      0.98 o 
   9  -3   1        0.87        1.66      1.49 o 
  -8  -2   1       28.60       34.74      3.19 o 
  -7  -2   1       72.14       77.26      5.64 o 
  -6  -2   1       75.17       82.55      5.90 o 
  -5  -2   1       34.76       40.36      3.23 o 
  -4  -2   1     1555.83     1696.15     73.12 o 
  -3  -2   1      308.09      283.83     10.31 o 
  -2  -2   1        4.38        2.46      0.33 o 
  -1  -2   1      218.39      236.94      7.87 o 
   0  -2   1      625.06      646.47     19.54 o 
   1  -2   1      316.72      347.18     11.70 o 
   2  -2   1        4.72        5.00      0.38 o 
   3  -2   1       97.84       93.86      4.43 o 
   4  -2   1      240.85      268.63     12.00 o 
   5  -2   1       72.21       79.08      5.41 o 
   6  -2   1       23.58       21.86      2.03 o 
   7  -2   1       41.12       41.53      3.81 o 
   8  -2   1       19.19       17.76      2.53 o 
   9  -2   1       12.13       14.57      1.73 o 
  -9  -1   1       29.44       28.43      3.19 o 
  -8  -1   1        5.06        3.65      1.29 o 
  -7  -1   1      141.05      145.52      8.39 o 
  -6  -1   1      239.80      235.07     10.47 o 
  -5  -1   1       15.87       16.82      1.23 o 
  -4  -1   1      174.93      154.76      4.94 o 
  -3  -1   1       12.78       10.14      0.56 o 
  -2  -1   1       96.95       94.78      4.45 o 
  -1  -1   1       45.19       51.51      3.14 o 
   0  -1   1     1141.11      990.61     63.69 o 
   1  -1   1      742.96      700.19     24.87 o 
   2  -1   1      937.18      938.07     63.26 o 
   3  -1   1      177.89      205.04      9.08 o 
   4  -1   1      181.63      173.12      7.74 o 
   5  -1   1       29.06       26.52      2.07 o 
   6  -1   1       31.05       32.33      1.93 o 
   7  -1   1       72.55       74.45      5.74 o 
   8  -1   1       38.59       38.30      2.60 o 
   9  -1   1        5.23        3.90      1.06 o 
  10  -1   1       42.88       51.70      4.89 o 
  -9   0   1       24.91       13.44      2.16 o 
  -8   0   1       46.91       40.68      3.84 o 
  -7   0   1       84.73       87.98      4.46 o 
  -6   0   1        6.86        7.98      0.89 o 
  -5   0   1       26.34       21.55      1.19 o 
  -4   0   1      245.13      267.92      8.28 o 
  -3   0   1      617.98      656.07     19.65 o 
  -2   0   1     1240.75     1263.97     33.81 o 
  -1   0   1        0.67       -0.11      0.11 o 
   0   0   1     2675.57     2205.05    254.82 o 
   1   0   1      168.19      172.56      7.69 o 
   2   0   1      385.19      388.02     24.91 o 
   3   0   1       21.45       15.69      1.51 o 
   4   0   1        5.95        4.90      0.80 o 
   5   0   1       85.11       81.42      5.67 o 
   6   0   1      127.41      120.14      5.71 o 
   7   0   1       92.70       93.76      5.47 o 
   8   0   1       71.23       59.44      3.97 o 
   9   0   1       54.34       52.44      3.28 o 
  10   0   1        0.56        0.02      1.39 o 
  -9   1   1       19.64       16.10      2.34 o 
  -8   1   1        0.32       -0.17      0.69 o 
  -7   1   1      176.71      176.81      6.76 o 
  -6   1   1      155.51      145.55      6.31 o 
  -5   1   1      237.88      246.77     11.05 o 
  -4   1   1      304.71      318.73     11.38 o 
  -3   1   1      381.14      396.88     12.19 o 
  -2   1   1        3.77        2.88      0.47 o 
  -1   1   1        0.18        1.18      0.52 o 
   0   1   1      192.20      184.37      6.53 o 
   1   1   1      574.19      592.21     24.81 o 
   2   1   1     2804.10     2884.57    118.21 o 
   3   1   1      122.04      118.70      5.22 o 
   4   1   1      351.22      357.94     15.13 o 
   5   1   1      344.28      337.18     12.08 o 
   6   1   1       59.01       65.66      2.81 o 
   7   1   1        8.64       10.23      1.76 o 
   8   1   1        6.46        8.17      1.76 o 
   9   1   1       10.19        9.23      1.85 o 
  10   1   1       20.65       19.60      2.72 o 
  -9   2   1       89.87       97.76      5.37 o 
  -8   2   1      117.78      112.68      5.84 o 
  -7   2   1        0.03        0.94      0.65 o 
  -6   2   1      146.81      145.07      9.02 o 
  -5   2   1      251.83      260.16     13.31 o 
  -4   2   1       80.44      100.61      6.41 o 
  -3   2   1      165.18      156.82      7.72 o 
  -2   2   1      658.19      682.36     23.62 o 
  -1   2   1      130.36      141.82      6.43 o 
   0   2   1      969.53      982.68     29.61 o 
   1   2   1      614.41      632.69     28.80 o 
   2   2   1      576.64      573.79     19.80 o 
   3   2   1       14.93       20.05      1.43 o 
   4   2   1        9.97       12.35      0.89 o 
   5   2   1        0.16       -0.30      0.57 o 
   6   2   1       71.17       72.57      3.61 o 
   7   2   1        1.24       -0.83      0.83 o 
   8   2   1       84.41       93.33      6.88 o 
   9   2   1       39.39       36.89      3.67 o 
  10   2   1        1.54       -0.15      1.24 o 
  -9   3   1       36.02       37.88      2.89 o 
  -8   3   1       40.44       47.09      4.48 o 
  -7   3   1       44.07       44.10      2.81 o 
  -6   3   1       65.99       63.64      5.72 o 
  -5   3   1       72.23       71.74      5.20 o 
  -4   3   1       35.90       34.08      2.80 o 
  -3   3   1      217.65      226.23      8.14 o 
  -2   3   1      153.22      181.15      6.54 o 
  -1   3   1       48.73       49.26      1.74 o 
   0   3   1        1.05        1.15      0.25 o 
   1   3   1      590.14      589.61     18.10 o 
   2   3   1      440.15      459.50     13.98 o 
   3   3   1       83.26       87.48      3.17 o 
   4   3   1       34.16       30.94      1.34 o 
   5   3   1      136.97      122.45      7.42 o 
   6   3   1      501.48      496.99     20.91 o 
   9   3   1       15.36       14.77      1.58 o 
  -8   4   1       42.76       48.15      4.83 o 
  -7   4   1        1.38        1.53      0.75 o 
  -6   4   1        1.69        3.07      1.06 o 
  -5   4   1        0.06       -0.54      0.66 o 
  -4   4   1        0.99        3.30      0.93 o 
  -3   4   1      119.47      126.39      4.79 o 
  -2   4   1      822.70      853.96     25.87 o 
  -1   4   1      109.77       82.43      3.33 o 
   0   4   1        2.59        4.75      0.46 o 
   1   4   1      659.88      694.75     22.78 o 
   2   4   1     1075.09     1153.54     44.61 o 
   3   4   1      192.16      181.34      5.76 o 
   4   4   1       93.61      101.86      3.87 o 
   5   4   1       32.74       33.07      1.88 o 
   6   4   1        0.08        0.78      0.44 o 
   7   4   1        0.82        1.42      0.58 o 
   8   4   1       43.61       45.23      2.69 o 
   9   4   1       26.13       24.99      2.20 o 
  10   4   1        1.36        1.89      1.22 o 
  -8   5   1        2.39        3.11      1.64 o 
  -7   5   1      140.30      165.89      9.67 o 
  -6   5   1      117.43      118.17      8.47 o 
  -5   5   1        0.82        1.00      0.85 o 
  -4   5   1      179.27      205.75     13.64 o 
  -3   5   1        6.27        5.37      1.29 o 
  -2   5   1       42.58       48.14      1.89 o 
  -1   5   1      337.24      349.38     12.47 o 
   0   5   1      127.40      133.19      4.43 o 
   1   5   1        9.86        7.26      0.56 o 
   2   5   1     1398.32     1604.36     48.49 o 
   3   5   1      120.29      114.22      3.84 o 
   4   5   1       10.35       14.26      0.92 o 
   5   5   1      112.11      109.12      5.15 o 
   6   5   1       42.75       44.91      5.53 o 
   7   5   1       26.67       21.68      1.55 o 
   8   5   1       32.70       28.34      1.86 o 
   9   5   1       38.15       36.25      2.23 o 
  10   5   1        3.79        2.22      1.16 o 
  -7   6   1        7.70        9.83      1.89 o 
  -6   6   1       26.45       32.38      3.17 o 
  -5   6   1      102.34      103.21      7.62 o 
  -4   6   1       11.43       12.86      1.87 o 
  -3   6   1      143.60      148.99      7.35 o 
  -2   6   1       61.65       63.43      2.94 o 
  -1   6   1      527.45      584.07     28.14 o 
   0   6   1     1016.97     1106.08     33.66 o 
   1   6   1       44.69       38.41      1.64 o 
   2   6   1        0.03        0.25      0.29 o 
   3   6   1        1.13        0.35      0.30 o 
   4   6   1        2.08        1.69      0.44 o 
   5   6   1      163.99      167.84      9.09 o 
   6   6   1       23.97       24.59      1.76 o 
   7   6   1        1.45        1.90      0.66 o 
   8   6   1      109.00       99.31      6.35 o 
   9   6   1       31.75       34.23      2.36 o 
  -6   7   1        0.07       -0.21      1.02 o 
  -5   7   1       22.65       27.11      2.99 o 
  -4   7   1       27.15       28.50      3.09 o 
  -3   7   1      229.50      219.59     14.81 o 
  -2   7   1      746.64      741.20     33.06 o 
  -1   7   1      164.85      175.81      5.94 o 
   0   7   1      127.72      118.77      4.22 o 
   1   7   1      110.48      109.85      3.94 o 
   2   7   1        7.68        5.54      0.63 o 
   3   7   1       35.80       34.69      1.81 o 
   4   7   1       50.82       49.27      2.89 o 
   5   7   1        4.86        5.30      1.01 o 
   6   7   1      267.32      279.21     12.58 o 
   7   7   1      200.51      198.18      9.20 o 
   8   7   1       31.81       30.19      2.18 o 
   9   7   1        0.01        0.98      1.20 o 
  -5   8   1        5.07        4.77      1.60 o 
  -4   8   1       12.87       11.26      1.97 o 
  -3   8   1       50.87       52.08      4.69 o 
  -2   8   1        5.12        7.75      1.25 o 
  -1   8   1       22.21       23.62      2.03 o 
   0   8   1      203.88      194.94      6.65 o 
   1   8   1        4.42        5.34      0.69 o 
   2   8   1        0.74        1.46      0.47 o 
   3   8   1      168.87      161.89     10.67 o 
   4   8   1      329.78      327.27     19.96 o 
   5   8   1        1.96        1.64      0.83 o 
   6   8   1       54.76       48.20      2.99 o 
   7   8   1       14.57       11.14      1.35 o 
   8   8   1        0.75        0.15      0.77 o 
  -4   9   1       50.10       59.15      5.47 o 
  -3   9   1       37.41       32.97      3.61 o 
  -2   9   1       12.65       12.52      1.76 o 
  -1   9   1       38.14       46.19      3.86 o 
   0   9   1       49.54       52.33      3.05 o 
   1   9   1        2.87        2.51      0.66 o 
   2   9   1        2.43        0.50      0.56 o 
   3   9   1       19.50       18.01      1.44 o 
   4   9   1       14.10       10.83      1.43 o 
   5   9   1        2.30        1.86      0.88 o 
   6   9   1       34.87       32.00      2.44 o 
  -2  10   1        0.32       -0.66      0.91 o 
  -1  10   1       39.36       46.87      3.45 o 
   0  10   1       26.11       30.52      2.68 o 
   1  10   1        1.82        2.12      1.25 o 
   2  10   1       32.42       32.90      3.06 o 
   3  10   1       71.25       79.69      5.28 o 
   4  10   1       21.39       22.13      2.56 o 
   5  10   1        9.20        9.08      1.59 o 
   1  11   1       27.92       25.30      3.05 o 
  -4  -9   2       67.05       68.42      4.35 o 
  -3  -9   2       25.48       29.21      2.45 o 
  -2  -9   2        7.86        6.91      1.74 o 
  -1  -9   2       69.09       81.26      4.98 o 
   0  -9   2       10.07       15.22      4.02 o 
   1  -9   2        2.84        1.41      1.86 o 
  -6  -8   2        4.31        2.41      1.15 o 
  -5  -8   2       65.84       65.85      4.12 o 
  -4  -8   2        0.12       -0.41      0.83 o 
  -3  -8   2       17.64       18.55      1.57 o 
  -2  -8   2        0.35        0.46      0.60 o 
  -1  -8   2       11.69        7.92      1.30 o 
   0  -8   2        0.12       -0.70      0.70 o 
   1  -8   2      102.92      114.07      6.28 o 
   2  -8   2       97.73      108.83      6.39 o 
   3  -8   2        0.62        0.88      1.35 o 
  -7  -7   2       12.25       10.30      1.45 o 
  -6  -7   2        7.89        7.39      1.39 o 
  -5  -7   2       70.10       72.88      4.25 o 
  -4  -7   2       31.85       31.19      1.97 o 
  -3  -7   2       16.79       16.21      1.37 o 
  -2  -7   2      192.84      181.11      6.25 o 
  -1  -7   2       32.20       33.46      1.77 o 
   0  -7   2       77.88       80.82      4.58 o 
   1  -7   2        4.21        1.98      0.69 o 
   2  -7   2        4.59        5.48      1.07 o 
   3  -7   2       80.12       73.82      5.42 o 
   4  -7   2       12.60       12.63      2.46 o 
   5  -7   2       13.60       12.77      1.59 o 
  -8  -6   2       13.69       16.26      1.71 o 
  -7  -6   2       19.45       19.16      1.81 o 
  -6  -6   2       58.57       47.95      3.06 o 
  -5  -6   2       18.21       13.63      1.49 o 
  -4  -6   2       20.75       22.55      2.75 o 
  -3  -6   2       37.72       52.02      2.24 o 
  -2  -6   2        1.14        1.06      0.43 o 
  -1  -6   2       70.66       73.17      2.85 o 
   0  -6   2       35.10       29.44      1.48 o 
   1  -6   2       14.00       15.92      1.46 o 
   2  -6   2        0.89        0.81      0.57 o 
   3  -6   2      128.48      153.59     11.43 o 
   4  -6   2      273.95      294.47     13.79 o 
   5  -6   2        6.37        7.80      1.18 o 
   6  -6   2        2.57        2.49      1.03 o 
  -8  -5   2       10.12        8.68      1.45 o 
  -7  -5   2        0.01        0.53      0.61 o 
  -6  -5   2        1.63        0.97      0.71 o 
  -5  -5   2        0.12       -0.25      0.84 o 
  -4  -5   2       22.20       18.24      1.26 o 
  -3  -5   2      896.98      880.58     26.93 o 
  -2  -5   2      113.53      111.84      4.83 o 
  -1  -5   2       41.40       44.88      2.55 o 
   0  -5   2      966.72      984.15     30.05 o 
   1  -5   2        2.05        2.00      0.51 o 
   2  -5   2      161.20      176.07      8.43 o 
   3  -5   2       47.49       52.66      3.12 o 
   4  -5   2        1.11        0.68      0.58 o 
   5  -5   2        6.14        5.59      1.37 o 
   6  -5   2      229.95      269.64     12.65 o 
  -9  -4   2        1.25        1.89      0.89 o 
  -8  -4   2       18.59       19.18      2.02 o 
  -7  -4   2      162.80      150.76      7.13 o 
  -6  -4   2       22.68       22.23      1.73 o 
  -5  -4   2       46.75       51.26      2.94 o 
  -4  -4   2      483.54      495.51     17.63 o 
  -3  -4   2       43.77       48.14      1.94 o 
  -2  -4   2       37.09       35.48      1.52 o 
  -1  -4   2       94.82       98.64      3.44 o 
   0  -4   2        8.12        5.53      0.52 o 
   1  -4   2      120.36      125.68      4.20 o 
   2  -4   2      132.44      124.85      8.97 o 
   3  -4   2        1.54        1.20      0.57 o 
   4  -4   2      344.54      389.93     17.55 o 
   5  -4   2      108.94      114.00      5.70 o 
   6  -4   2       25.76       28.01      2.04 o 
  -9  -3   2        1.26        1.16      0.93 o 
  -8  -3   2        0.68        0.37      0.87 o 
  -7  -3   2       19.48       15.74      2.07 o 
  -6  -3   2       78.94       74.80      5.64 o 
  -5  -3   2       15.67       13.50      1.22 o 
  -4  -3   2      468.14      456.46     16.13 o 
  -3  -3   2      109.38      124.88      4.48 o 
  -2  -3   2      229.69      222.76      7.09 o 
  -1  -3   2      828.95      842.62     25.53 o 
   0  -3   2      274.97      320.04      9.97 o 
   1  -3   2      880.50      879.89     26.69 o 
   2  -3   2      503.20      528.38     16.16 o 
   3  -3   2      244.95      256.97     15.16 o 
   4  -3   2       96.75      101.68      4.96 o 
   5  -3   2       16.80       15.73      1.33 o 
   6  -3   2       32.58       33.03      2.21 o 
   8  -3   2        5.90        5.85      1.70 o 
   9  -3   2        6.92        6.39      1.91 o 
  -8  -2   2        6.61        7.64      1.62 o 
  -7  -2   2       31.03       33.06      3.13 o 
  -6  -2   2      207.67      201.59     13.30 o 
  -5  -2   2      332.22      321.20     20.46 o 
  -4  -2   2        7.08        6.17      1.21 o 
  -3  -2   2      522.62      535.43     24.26 o 
  -2  -2   2      109.68       99.86      4.44 o 
  -1  -2   2      434.17      429.93     11.82 o 
   0  -2   2      894.82      958.12     28.94 o 
   1  -2   2      211.96      224.02      9.19 o 
   2  -2   2      290.99      297.33     10.58 o 
   3  -2   2       41.73       40.56      2.13 o 
   4  -2   2      395.44      446.73     19.69 o 
   5  -2   2        1.63        1.80      0.48 o 
   6  -2   2       51.19       54.24      4.17 o 
   8  -2   2        0.12       -0.62      1.12 o 
   9  -2   2        3.34        3.90      1.68 o 
  -9  -1   2       97.26       98.92      7.60 o 
  -8  -1   2      110.93      111.22      6.09 o 
  -7  -1   2        9.35        8.47      1.09 o 
  -6  -1   2        1.81        1.01      0.56 o 
  -5  -1   2        6.32        5.50      0.78 o 
  -4  -1   2      476.03      549.22     22.35 o 
  -3  -1   2     1043.46     1092.57     38.69 o 
  -2  -1   2     1656.74     1683.21     59.38 o 
  -1  -1   2      266.82      254.04     10.97 o 
   0  -1   2     2185.54     1984.72     82.84 o 
   1  -1   2       19.79       24.32      0.92 o 
   2  -1   2        1.03        0.73      0.29 o 
   3  -1   2      552.17      522.11     22.78 o 
   4  -1   2       21.15       19.23      1.14 o 
   5  -1   2      142.69      149.38      9.49 o 
   7  -1   2       48.54       50.44      4.25 o 
   8  -1   2        5.50        4.34      1.51 o 
   9  -1   2       47.13       48.89      4.50 o 
  -9   0   2       44.87       45.53      4.40 o 
  -8   0   2       32.10       29.34      2.15 o 
  -7   0   2        0.01        0.19      0.57 o 
  -6   0   2      174.18      170.18      7.85 o 
  -5   0   2      220.17      232.58     11.32 o 
  -4   0   2     1147.13     1271.99     44.10 o 
  -3   0   2      204.23      200.86      6.30 o 
  -2   0   2      184.99      215.72      6.69 o 
  -1   0   2        1.84        5.63      0.48 o 
   0   0   2      526.22      490.03     34.85 o 
   1   0   2        1.25        1.55      0.29 o 
   2   0   2      453.97      452.01     15.71 o 
   3   0   2        0.85        0.54      0.44 o 
   4   0   2      946.84     1091.93     69.47 o 
   5   0   2      455.13      388.79     23.84 o 
   6   0   2       90.46       67.30      4.95 o 
   7   0   2        0.39        0.01      1.23 o 
   8   0   2        5.41        5.53      1.07 o 
   9   0   2       21.08       15.43      2.22 o 
  10   0   2        4.40        2.97      1.62 o 
  -9   1   2        1.26       -0.66      1.43 o 
  -8   1   2        2.33        1.65      0.75 o 
  -7   1   2      572.95      599.78     25.80 o 
  -6   1   2       29.73       31.87      1.74 o 
  -5   1   2       71.99       77.09      3.19 o 
  -4   1   2        0.01       -0.15      0.26 o 
  -3   1   2      379.72      380.81     11.78 o 
  -2   1   2        3.42        4.80      0.66 o 
  -1   1   2     1463.26     1446.13     43.78 o 
   0   1   2     5182.93     4207.39    455.40 o 
   1   1   2        5.97        4.02      0.30 o 
   2   1   2    34008.23    41538.37   2418.32 o 
   3   1   2      235.68      272.08     18.46 o 
   4   1   2     1181.36     1206.12     65.10 o 
   5   1   2      272.81      280.88     12.65 o 
   6   1   2        0.55        0.65      0.36 o 
   7   1   2        1.38        0.90      0.64 o 
   8   1   2        9.09        8.37      1.22 o 
   9   1   2        2.17        4.05      1.39 o 
  10   1   2       17.91       15.19      2.45 o 
  -9   2   2       41.86       34.46      3.75 o 
  -8   2   2        9.10        8.04      1.88 o 
  -7   2   2      178.61      175.09      6.78 o 
  -6   2   2       39.41       36.71      2.37 o 
  -5   2   2      429.98      442.74     19.50 o 
  -4   2   2        7.06        6.73      0.54 o 
  -3   2   2      158.07      188.31      5.99 o 
  -2   2   2     1201.88     1228.11     43.14 o 
  -1   2   2     1483.20     1496.12     58.67 o 
   0   2   2     3771.21     2988.83    175.22 o 
   1   2   2      631.08      591.34     20.38 o 
   2   2   2     1363.58     1378.70     57.46 o 
   3   2   2       39.48       40.58      2.88 o 
   4   2   2      297.35      277.11     16.50 o 
   5   2   2       39.43       40.63      3.21 o 
   6   2   2        0.79        1.89      0.91 o 
   7   2   2       72.10       66.01      5.05 o 
   8   2   2      113.46      110.28      7.76 o 
   9   2   2       31.20       31.79      3.34 o 
  10   2   2        1.62        2.61      1.62 o 
  -9   3   2       36.86       37.00      2.90 o 
  -8   3   2       81.54       81.10      3.69 o 
  -7   3   2        0.05       -0.52      0.60 o 
  -6   3   2       72.30       80.89      4.32 o 
  -5   3   2      113.85      106.09      5.27 o 
  -4   3   2       80.66       84.42      3.61 o 
  -3   3   2      458.53      533.83     30.36 o 
  -2   3   2       45.62       47.01      1.98 o 
  -1   3   2     1552.64     1476.40     50.99 o 
   0   3   2      612.86      552.74     24.22 o 
   1   3   2     1148.09     1131.82     52.36 o 
   2   3   2        0.17        0.90      0.25 o 
   3   3   2      109.92      103.71      3.78 o 
   4   3   2      518.95      520.05     21.89 o 
   5   3   2       27.38       26.90      1.43 o 
   6   3   2      208.46      188.67     11.07 o 
   7   3   2       21.02       24.45      1.87 o 
  -8   4   2        0.20       -0.18      0.66 o 
  -7   4   2       17.46       18.89      1.76 o 
  -6   4   2       69.55       69.46      4.07 o 
  -5   4   2       68.95       63.03      4.87 o 
  -4   4   2        1.78        1.24      0.75 o 
  -3   4   2     1153.62     1132.80     39.30 o 
  -2   4   2       46.93       46.13      2.05 o 
  -1   4   2       15.85       19.13      1.02 o 
   0   4   2     1179.95     1150.79     61.67 o 
   1   4   2        6.10        6.61      0.54 o 
   2   4   2      219.13      216.67      7.76 o 
   3   4   2       24.40       21.80      1.08 o 
   4   4   2      469.05      494.31     17.27 o 
   5   4   2       13.76       15.22      1.07 o 
   6   4   2       61.58       62.87      3.04 o 
   7   4   2       71.67       68.90      3.33 o 
   8   4   2       11.64       12.14      1.47 o 
  -8   5   2        5.22        3.77      1.70 o 
  -7   5   2      174.31      173.81     13.00 o 
  -6   5   2      276.22      280.48     12.99 o 
  -5   5   2       83.97       74.93      5.72 o 
  -4   5   2       38.13       39.31      3.44 o 
  -3   5   2      164.76      165.05      7.88 o 
  -2   5   2       74.92       82.80      3.78 o 
  -1   5   2      228.99      201.88      7.43 o 
   0   5   2      663.45      656.22     23.60 o 
   1   5   2      333.54      431.37     13.33 o 
   2   5   2      970.78     1049.96     31.76 o 
   3   5   2      552.08      560.19     23.91 o 
   4   5   2       86.46       91.11      4.33 o 
   5   5   2      219.13      237.86     10.47 o 
   6   5   2       14.00       13.32      1.24 o 
   7   5   2        9.54        8.63      0.97 o 
   8   5   2       44.87       40.20      2.30 o 
   9   5   2        9.62        8.55      1.33 o 
  -8   6   2        3.85        2.34      1.18 o 
  -7   6   2       12.75       12.13      1.55 o 
  -6   6   2       47.42       43.29      4.00 o 
  -5   6   2        0.29        0.85      0.93 o 
  -4   6   2      624.57      585.07     36.82 o 
  -3   6   2       31.56       34.61      3.26 o 
  -2   6   2       13.64       10.44      0.93 o 
  -1   6   2      557.63      559.12     22.92 o 
   0   6   2      494.70      474.95     14.70 o 
   1   6   2       11.49       11.67      0.81 o 
   2   6   2        0.47        0.28      0.28 o 
   3   6   2       54.02       55.51      2.42 o 
   4   6   2        0.57        0.29      0.41 o 
   5   6   2        0.04       -0.26      0.45 o 
   6   6   2       10.60       10.98      1.15 o 
   7   6   2       65.07       66.62      3.49 o 
   8   6   2      104.39      105.33      5.10 o 
   9   6   2        2.35        2.03      0.79 o 
  10   6   2        2.40        1.62      1.16 o 
  -7   7   2       42.17       46.78      4.40 o 
  -6   7   2       58.41       57.78      5.04 o 
  -5   7   2      156.17      152.07     10.80 o 
  -4   7   2       21.22       23.48      2.70 o 
  -3   7   2        6.01        5.91      1.31 o 
  -2   7   2      551.83      491.64     31.21 o 
  -1   7   2      194.72      186.66      9.04 o 
   0   7   2        2.66        3.50      0.52 o 
   1   7   2       27.82       24.21      1.51 o 
   2   7   2      320.17      322.78     13.33 o 
   3   7   2       20.84       21.56      1.74 o 
   4   7   2      429.11      416.02     18.16 o 
   5   7   2        7.43        8.92      1.75 o 
   6   7   2        1.34        1.28      0.68 o 
   7   7   2      141.73      135.17      6.48 o 
   8   7   2        3.31        2.36      1.12 o 
   9   7   2        2.17        1.70      2.02 o 
  -5   8   2       38.70       29.05      3.38 o 
  -4   8   2       32.96       28.31      3.13 o 
  -3   8   2       26.46       32.23      3.32 o 
  -2   8   2       66.75       63.71      5.31 o 
  -1   8   2       10.21       10.72      1.29 o 
   0   8   2      658.25      649.84     22.11 o 
   1   8   2       58.69       64.59      2.66 o 
   2   8   2        0.78        0.39      0.43 o 
   3   8   2       31.26       30.59      1.78 o 
   4   8   2        0.09       -0.52      0.59 o 
   5   8   2        1.13       -0.50      0.50 o 
   6   8   2       10.76        7.37      1.04 o 
   7   8   2        8.75       10.44      1.29 o 
   8   8   2        7.53        6.25      1.18 o 
  -4   9   2        5.79        1.70      1.16 o 
  -3   9   2       85.33       84.85      7.02 o 
  -2   9   2       41.60       44.02      4.25 o 
  -1   9   2       13.46       10.54      2.01 o 
   0   9   2        1.97        2.24      0.78 o 
   1   9   2      170.99      172.30      6.04 o 
   2   9   2        0.02        0.16      0.54 o 
   3   9   2        1.23        3.12      1.25 o 
   4   9   2       56.59       54.16      3.37 o 
   5   9   2       31.79       30.36      2.30 o 
   6   9   2       61.72       53.05      4.16 o 
   7   9   2        0.43       -0.18      0.82 o 
  -2  10   2        1.93        0.62      1.08 o 
  -1  10   2       50.41       49.43      4.71 o 
   0  10   2       60.00       66.02      5.87 o 
   1  10   2        0.05       -0.71      0.71 o 
   2  10   2      129.22      132.09      5.63 o 
   3  10   2       28.82       26.33      6.00 o 
   4  10   2        1.94        3.70      1.13 o 
   5  10   2        0.26        1.13      1.26 o 
   0  11   2        1.08        1.10      1.04 o 
   1  11   2        1.39        2.18      1.12 o 
   2  11   2       61.98       67.91      6.30 o 
   3  11   2        0.24        0.47      0.77 o 
  -2  -9   3        9.08        6.41      1.60 o 
   0  -9   3        0.93        0.14      1.60 o 
  -5  -8   3        0.48       -0.20      1.64 o 
  -4  -8   3        0.71       -0.36      1.00 o 
  -3  -8   3        8.96       11.93      1.65 o 
  -2  -8   3       29.76       26.78      3.15 o 
  -1  -8   3       20.23       20.51      2.02 o 
   0  -8   3       52.95       51.58      6.22 o 
   1  -8   3       70.52       75.09      5.50 o 
   2  -8   3        5.34        4.80      1.19 o 
  -6  -7   3        2.24        2.51      1.09 o 
  -5  -7   3       25.02       26.69      2.38 o 
  -4  -7   3       92.36      103.30      4.64 o 
  -3  -7   3       38.96       38.15      2.31 o 
  -2  -7   3       29.30       35.56      2.24 o 
  -1  -7   3        0.76        0.89      0.63 o 
   0  -7   3        2.51        0.57      0.70 o 
   1  -7   3        0.54       -0.06      0.56 o 
   2  -7   3       14.86        9.99      1.36 o 
   3  -7   3       19.31       21.03      3.27 o 
   4  -7   3       27.26       30.39      2.47 o 
   5  -7   3       14.37       12.39      2.16 o 
  -7  -6   3       23.98       24.75      2.19 o 
  -6  -6   3        0.07        0.98      0.86 o 
  -5  -6   3        5.42        1.72      1.02 o 
  -4  -6   3        0.41        1.24      0.61 o 
  -3  -6   3      118.79      127.14      5.87 o 
  -2  -6   3       57.86       55.28      3.24 o 
  -1  -6   3        5.06        6.85      0.79 o 
   0  -6   3      638.33      555.32     25.03 o 
   1  -6   3       97.83       90.97      4.95 o 
   2  -6   3        0.02        0.43      0.64 o 
   3  -6   3        5.98        5.23      1.05 o 
   4  -6   3       63.62       64.64      3.84 o 
   5  -6   3        3.16        2.82      0.93 o 
   6  -6   3        2.18        3.03      1.04 o 
  -8  -5   3        2.74        1.79      0.99 o 
  -7  -5   3       39.93       38.40      2.74 o 
  -6  -5   3       43.58       42.63      2.84 o 
  -5  -5   3        1.50        1.86      1.37 o 
  -4  -5   3       62.49       59.92      3.33 o 
  -3  -5   3      674.67      676.38     20.98 o 
  -2  -5   3      754.81      765.87     23.56 o 
  -1  -5   3      103.66      110.19      4.05 o 
   0  -5   3       10.74       11.99      1.13 o 
   1  -5   3       29.48       27.84      1.97 o 
   2  -5   3       77.30       67.43      4.53 o 
   3  -5   3       88.62       85.66      4.58 o 
   4  -5   3       36.85       32.94      4.65 o 
   5  -5   3        1.68        1.04      0.75 o 
   6  -5   3      233.18      268.16     19.36 o 
   7  -5   3       27.32       31.90      3.65 o 
  -9  -4   3        6.91        9.57      1.91 o 
  -8  -4   3       13.99       14.12      1.53 o 
  -7  -4   3       18.59       16.02      2.21 o 
  -6  -4   3       15.81       14.15      1.44 o 
  -5  -4   3      275.53      270.86     12.21 o 
  -4  -4   3      283.65      291.03     10.75 o 
  -3  -4   3       76.10       78.64      3.04 o 
  -2  -4   3      202.83      213.34      6.97 o 
  -1  -4   3      496.62      535.78     16.54 o 
   0  -4   3        8.79        5.72      0.56 o 
   1  -4   3       10.01        7.63      0.77 o 
   2  -4   3        7.63        5.72      0.86 o 
   3  -4   3       31.28       28.18      2.25 o 
   4  -4   3      400.68      390.39     20.80 o 
   5  -4   3       43.36       40.84      2.57 o 
   6  -4   3        0.00       -0.67      0.67 o 
   7  -4   3       20.28       21.18      2.82 o 
  -9  -3   3        0.10       -0.64      0.93 o 
  -8  -3   3        6.38        4.98      1.25 o 
  -7  -3   3       87.56       71.85      5.70 o 
  -6  -3   3        2.33        2.53      1.18 o 
  -5  -3   3      511.03      490.40     26.61 o 
  -4  -3   3      129.55      135.45      4.60 o 
  -3  -3   3      186.96      170.41      6.01 o 
  -2  -3   3      115.99      115.24      3.55 o 
  -1  -3   3       20.21       14.74      0.86 o 
   0  -3   3        7.03       11.74      0.71 o 
   1  -3   3       66.62       63.22      2.30 o 
   2  -3   3      616.17      598.63     33.33 o 
   3  -3   3       14.63       14.82      1.36 o 
   4  -3   3      129.31      121.39      5.85 o 
   5  -3   3       88.44       89.59      4.54 o 
   6  -3   3       47.15       50.92      4.21 o 
   7  -3   3        7.88        9.05      1.87 o 
  -9  -2   3        3.64        4.56      1.37 o 
  -8  -2   3       61.64       55.32      4.70 o 
  -7  -2   3      129.87      115.13      8.32 o 
  -6  -2   3       14.74       15.54      2.05 o 
  -5  -2   3       68.26       67.59      3.64 o 
  -4  -2   3      127.31      151.25      6.62 o 
  -3  -2   3      106.21      134.13      5.24 o 
  -2  -2   3       78.92       67.00      4.99 o 
  -1  -2   3      248.86      292.78     13.90 o 
   0  -2   3       10.24       15.95      0.82 o 
   1  -2   3      588.94      536.68     16.38 o 
   2  -2   3      682.96      686.16     23.81 o 
   3  -2   3      306.03      296.74     13.27 o 
   4  -2   3        0.75        0.68      0.38 o 
   5  -2   3       13.17       15.81      1.21 o 
   6  -2   3      133.12      152.94     10.22 o 
   7  -2   3        0.93        1.45      1.02 o 
   8  -2   3        9.97        9.94      1.89 o 
  -9  -1   3        0.02        0.85      1.02 o 
  -8  -1   3       21.86       15.87      2.18 o 
  -7  -1   3       17.51       11.60      1.89 o 
  -6  -1   3      126.82      128.18      8.88 o 
  -5  -1   3      188.05      188.77     13.34 o 
  -4  -1   3      102.46      136.79      5.33 o 
  -3  -1   3       65.53       66.75      3.09 o 
  -2  -1   3     2598.75     2740.15     96.73 o 
  -1  -1   3      382.42      344.69     15.70 o 
   0  -1   3       18.66       21.80      1.28 o 
   1  -1   3       41.46       42.56      1.57 o 
   2  -1   3      308.01      314.13     11.37 o 
   3  -1   3       58.29       65.08      3.14 o 
   4  -1   3        2.33        1.99      0.41 o 
   5  -1   3       74.94       75.67      4.81 o 
   9  -1   3       14.32       14.04      2.39 o 
  -9   0   3       16.38       18.22      1.77 o 
  -8   0   3       13.39       13.53      1.51 o 
  -7   0   3       98.71      100.50      5.15 o 
  -6   0   3        7.35        7.32      1.04 o 
  -5   0   3      294.04      300.35     10.83 o 
  -4   0   3      413.30      447.80     13.81 o 
  -3   0   3      158.87      172.13      5.52 o 
  -2   0   3      221.19      218.99      8.08 o 
  -1   0   3       78.10       65.99      2.66 o 
   0   0   3      180.35      189.10      8.64 o 
   1   0   3       33.01       35.15      1.25 o 
   2   0   3      754.17      816.45     82.11 o 
   3   0   3      263.10      246.92     15.24 o 
   6   0   3       17.84       19.46      2.07 o 
   7   0   3        1.68        1.62      0.97 o 
   8   0   3        7.21        4.07      1.39 o 
   9   0   3       15.07       14.48      2.14 o 
  10   0   3        6.93        5.95      1.85 o 
  -9   1   3       22.71       23.92      2.15 o 
  -8   1   3       44.51       49.97      3.10 o 
  -7   1   3       44.01       40.96      2.65 o 
  -6   1   3       78.78       76.83      6.20 o 
  -5   1   3      408.09      445.01     19.20 o 
  -4   1   3        0.09        1.24      0.43 o 
  -3   1   3       14.98       13.72      0.74 o 
  -2   1   3      638.05      704.09     21.27 o 
  -1   1   3      411.10      396.04     15.43 o 
   0   1   3      954.80      903.43     28.04 o 
   1   1   3       45.31       47.78      1.66 o 
   2   1   3     1290.89     1284.70     70.10 o 
   3   1   3        5.60        6.27      1.14 o 
   4   1   3      248.16      266.05     17.65 o 
   5   1   3       16.66       14.29      0.99 o 
   6   1   3        7.08        6.31      0.75 o 
   7   1   3        2.10        0.98      1.08 o 
   8   1   3       32.61       29.49      2.97 o 
   9   1   3       22.12       19.10      2.43 o 
  10   1   3       19.49       17.69      2.59 o 
  -9   2   3        1.42        1.74      1.78 o 
  -8   2   3       13.44        9.68      1.28 o 
  -7   2   3       71.38       65.91      3.09 o 
  -6   2   3        0.02       -0.17      0.44 o 
  -5   2   3      331.19      316.18     14.15 o 
  -4   2   3      225.51      214.27      6.92 o 
  -3   2   3      327.25      313.25      9.84 o 
  -2   2   3      298.28      301.26      9.41 o 
  -1   2   3      602.41      596.51     21.08 o 
   0   2   3       28.23       21.58      0.99 o 
   1   2   3       37.34       38.61      2.20 o 
   2   2   3       31.87       39.22      1.53 o 
   3   2   3      343.21      369.81     21.51 o 
   4   2   3     1171.16     1192.86     49.30 o 
   5   2   3       62.85       55.42      5.66 o 
   6   2   3       65.32       69.12      2.93 o 
   7   2   3      121.02      119.38      5.95 o 
   8   2   3       11.82       12.11      1.89 o 
   9   2   3        0.22        0.56      1.00 o 
  10   2   3        3.26        3.20      1.43 o 
  -9   3   3        1.25        3.17      1.33 o 
  -8   3   3       19.62       20.24      2.35 o 
  -7   3   3      251.40      247.87      9.36 o 
  -6   3   3      193.09      189.57      9.03 o 
  -5   3   3       27.37       18.08      1.52 o 
  -4   3   3      314.31      337.62     12.28 o 
  -3   3   3      495.11      524.21     18.77 o 
  -2   3   3       80.83      129.49      4.95 o 
  -1   3   3      321.34      308.70     10.97 o 
   0   3   3      915.98      869.35     42.67 o 
   1   3   3       16.19       20.53      0.97 o 
   2   3   3      432.68      431.14     15.01 o 
   3   3   3      100.75       91.23      4.06 o 
   4   3   3       97.34      103.46      6.17 o 
   6   3   3       25.03       24.70      2.43 o 
   7   3   3        3.39        1.58      1.14 o 
   8   3   3       23.39       20.37      2.53 o 
   9   3   3        2.94        2.74      1.18 o 
  -8   4   3        2.85        2.76      0.98 o 
  -7   4   3      142.58      146.95      7.41 o 
  -6   4   3       93.05       98.61      5.19 o 
  -5   4   3       72.17       73.74      4.02 o 
  -4   4   3      143.73      131.95      6.41 o 
  -3   4   3       70.55       74.07      4.03 o 
  -2   4   3       16.71       15.25      1.44 o 
  -1   4   3      261.53      261.24     12.71 o 
   0   4   3       70.42       71.38      2.85 o 
   1   4   3        4.09        2.84      0.38 o 
   2   4   3       55.40       51.76      2.88 o 
   3   4   3      397.59      438.25     15.27 o 
   4   4   3      146.26      140.34      6.21 o 
   5   4   3       37.50       45.38      2.27 o 
   6   4   3       23.49       25.39      1.47 o 
   7   4   3       26.06       21.61      1.76 o 
  -8   5   3        5.27        8.09      1.38 o 
  -7   5   3       15.28       15.70      1.62 o 
  -6   5   3       54.40       46.88      5.13 o 
  -5   5   3        0.83        0.38      0.57 o 
  -4   5   3       20.19       20.35      2.24 o 
  -3   5   3        1.14        0.40      0.50 o 
  -2   5   3        6.16        2.37      0.43 o 
  -1   5   3      287.97      282.23     13.55 o 
   0   5   3      606.91      640.71     22.32 o 
   1   5   3       90.49       72.64      3.47 o 
   2   5   3       26.58       20.80      1.13 o 
   3   5   3      228.50      226.20      8.17 o 
   4   5   3      257.09      270.27     13.01 o 
   5   5   3       17.24       16.56      1.20 o 
   6   5   3       38.94       39.11      2.43 o 
   7   5   3        7.57        6.17      0.88 o 
   8   5   3        0.43       -0.29      0.58 o 
  -7   6   3        2.88        2.60      1.36 o 
  -6   6   3        0.77        0.52      0.70 o 
  -5   6   3      364.78      361.08     23.36 o 
  -4   6   3      207.23      190.88     12.94 o 
  -3   6   3        0.40        0.69      0.60 o 
  -2   6   3      242.12      250.12      9.25 o 
  -1   6   3        0.96        0.91      0.38 o 
   0   6   3       21.21       21.19      2.12 o 
   1   6   3      163.98      151.00      5.74 o 
   2   6   3       15.40       16.35      1.00 o 
   3   6   3       12.48       13.56      0.91 o 
   4   6   3      699.00      755.96     32.12 o 
   5   6   3       43.48       40.50      2.31 o 
   6   6   3        2.45        1.66      0.59 o 
   7   6   3       62.01       62.00      3.22 o 
   8   6   3       11.04       11.76      2.20 o 
   9   6   3        2.86        1.80      0.93 o 
  -6   7   3       14.73       15.48      2.34 o 
  -5   7   3        2.41        3.67      1.29 o 
  -4   7   3       24.23       25.61      2.92 o 
  -3   7   3      206.98      217.58     14.69 o 
  -2   7   3        1.22        0.95      0.57 o 
  -1   7   3      188.10      187.58      7.92 o 
   0   7   3      140.10      140.52      6.56 o 
   1   7   3      613.11      595.28     21.35 o 
   2   7   3      618.60      643.80     22.75 o 
   3   7   3        8.81        7.29      0.75 o 
   4   7   3        1.32        0.75      0.56 o 
   5   7   3        1.66        1.74      0.66 o 
   6   7   3        0.09        0.87      0.74 o 
   7   7   3       37.77       37.95      2.32 o 
   8   7   3        4.13        2.54      1.01 o 
   9   7   3        4.73        6.31      1.08 o 
  -5   8   3       37.26       37.35      3.90 o 
  -4   8   3        0.14       -0.31      0.69 o 
  -3   8   3       43.36       38.17      3.73 o 
  -2   8   3       46.88       53.20      4.68 o 
  -1   8   3      291.08      288.13     13.00 o 
   0   8   3      627.08      597.09     21.34 o 
   1   8   3      258.05      252.24      9.43 o 
   2   8   3      118.19      112.69      4.61 o 
   3   8   3       50.56       52.98      2.68 o 
   4   8   3        0.47        0.58      0.63 o 
   5   8   3       21.06       21.17      1.70 o 
   6   8   3       27.71       25.84      1.90 o 
   7   8   3        0.54       -0.68      0.68 o 
   8   8   3       85.33       90.40      4.67 o 
   9   8   3       54.36       48.56      4.40 o 
  -4   9   3       32.25       28.10      3.28 o 
  -3   9   3        0.96        2.01      1.16 o 
  -2   9   3        7.58        8.82      1.62 o 
  -1   9   3      115.20      109.40      7.19 o 
   0   9   3       23.44       29.67      1.87 o 
   1   9   3       15.40       14.90      1.23 o 
   2   9   3      178.73      168.86     11.42 o 
   3   9   3        1.10        0.83      0.72 o 
   4   9   3        0.15        2.43      0.81 o 
   5   9   3       88.57       86.95      5.71 o 
   6   9   3      108.25      107.29      5.54 o 
   7   9   3        2.98        1.95      0.88 o 
  -2  10   3       64.29       81.51      6.97 o 
  -1  10   3       35.40       33.72      3.82 o 
   0  10   3        6.74        4.78      1.22 o 
   1  10   3       26.74       31.69      2.33 o 
   2  10   3       23.01       24.58      2.08 o 
   3  10   3        0.06        0.15      1.12 o 
   4  10   3        0.00        1.45      0.84 o 
   5  10   3       14.77       12.68      2.09 o 
   6  10   3        9.04        6.25      1.39 o 
   0  11   3        1.98        0.62      1.41 o 
   1  11   3       61.10       71.81      6.26 o 
   2  11   3       22.50       22.39      2.20 o 
   3  11   3        0.26        0.62      1.13 o 
   4  11   3       26.71       30.12      2.47 o 
  -4  -8   4       15.69       19.94      3.48 o 
  -3  -8   4       35.87       33.00      3.63 o 
  -2  -8   4       73.97       80.62      6.86 o 
  -1  -8   4       20.65       22.48      3.92 o 
   0  -8   4        5.39        3.61      1.09 o 
   1  -8   4       32.47       33.99      4.13 o 
  -5  -7   4        8.82        9.99      2.67 o 
  -4  -7   4        3.56        4.28      3.25 o 
  -3  -7   4       73.69       78.56      4.85 o 
  -2  -7   4        7.25        3.92      1.08 o 
  -1  -7   4       26.25       28.66      2.38 o 
   0  -7   4        3.79        5.27      1.18 o 
   1  -7   4       13.69       10.82      1.46 o 
   2  -7   4        1.77        2.30      0.90 o 
   3  -7   4       70.15       76.03      4.60 o 
  -6  -6   4       12.35       13.04      1.79 o 
  -5  -6   4       27.02       27.23      2.38 o 
  -4  -6   4        2.83        3.36      0.82 o 
  -3  -6   4      109.39      113.52      4.32 o 
  -2  -6   4       35.42       37.99      1.95 o 
  -1  -6   4       26.01       25.78      2.08 o 
   0  -6   4      155.73      132.97      8.66 o 
   1  -6   4       13.09       12.74      1.40 o 
   2  -6   4       25.87       25.67      2.03 o 
   3  -6   4        8.38        9.33      2.04 o 
   4  -6   4        1.64        0.90      0.77 o 
   5  -6   4       20.99       17.94      1.82 o 
   6  -6   4       11.92       14.40      2.22 o 
  -7  -5   4       54.76       55.45      3.67 o 
  -6  -5   4       24.34       21.97      2.09 o 
  -5  -5   4       27.32       31.36      2.44 o 
  -4  -5   4       92.74       93.82      4.17 o 
  -3  -5   4        7.84        5.87      0.80 o 
  -2  -5   4       16.21       17.07      1.16 o 
  -1  -5   4       13.66       18.69      1.19 o 
   0  -5   4       10.67       10.74      1.21 o 
   1  -5   4       80.60       84.61      4.60 o 
   2  -5   4       55.57       52.13      3.83 o 
   3  -5   4        1.56        1.95      0.79 o 
   4  -5   4        1.51        1.60      0.74 o 
   5  -5   4       65.31       69.89      4.01 o 
   6  -5   4       91.88      105.86      8.10 o 
  -8  -4   4       33.22       28.53      2.40 o 
  -7  -4   4       31.03       29.51      2.36 o 
  -6  -4   4       29.01       25.60      2.08 o 
  -5  -4   4        1.85        0.89      0.67 o 
  -4  -4   4        8.89       11.05      2.08 o 
  -3  -4   4        0.81        0.53      0.40 o 
  -2  -4   4       94.00       88.81      3.34 o 
  -1  -4   4      931.00      995.17     30.31 o 
   0  -4   4      117.28      111.88      3.95 o 
   1  -4   4        9.93        9.82      1.11 o 
   2  -4   4      506.18      466.82     43.85 o 
   3  -4   4        3.51        4.03      0.78 o 
   4  -4   4       30.40       29.11      2.03 o 
   5  -4   4       24.30       27.87      2.04 o 
   6  -4   4        0.45        1.76      1.24 o 
   7  -4   4        0.31        1.00      1.31 o 
  -8  -3   4       41.11       39.34      2.73 o 
  -7  -3   4        5.71        4.73      1.00 o 
  -6  -3   4       52.61       55.97      5.27 o 
  -5  -3   4      327.77      342.41     15.18 o 
  -4  -3   4       57.22       58.54      2.40 o 
  -3  -3   4       91.97      101.54      3.65 o 
  -2  -3   4      416.65      428.87     12.03 o 
  -1  -3   4        1.51        1.41      0.38 o 
   0  -3   4       15.43       15.80      0.91 o 
   1  -3   4      103.80       94.83      3.92 o 
   2  -3   4        6.01        4.12      1.12 o 
   3  -3   4       70.00       69.76      5.00 o 
   4  -3   4       98.08       87.37      7.38 o 
   5  -3   4        4.18        3.44      1.70 o 
   6  -3   4      140.61      151.86     10.43 o 
   7  -3   4       15.89       17.49      2.30 o 
  -9  -2   4       43.72       49.52      4.58 o 
  -8  -2   4       25.37       25.28      2.94 o 
  -7  -2   4        6.18        4.59      1.49 o 
  -6  -2   4        2.06       -0.15      1.02 o 
  -5  -2   4       11.38        7.99      1.03 o 
  -4  -2   4       51.34       57.15      2.66 o 
  -3  -2   4        0.26        1.23      0.52 o 
  -2  -2   4      546.28      594.07     18.22 o 
  -1  -2   4      103.93      108.83      3.72 o 
   0  -2   4      259.08      264.52     13.15 o 
   1  -2   4      463.55      428.15     13.19 o 
   2  -2   4       47.65       51.30      2.77 o 
   3  -2   4      310.89      305.45     13.72 o 
   4  -2   4      120.18      128.71      6.08 o 
   5  -2   4       73.15       73.38      8.25 o 
   6  -2   4        5.32        6.49      1.43 o 
  -9  -1   4       15.39       16.93      2.49 o 
  -8  -1   4       12.47       12.38      1.93 o 
  -7  -1   4        2.44        1.51      1.04 o 
  -6  -1   4       46.46       46.21      4.04 o 
  -5  -1   4       47.56       47.69      2.82 o 
  -4  -1   4      378.26      369.45     13.61 o 
  -3  -1   4      467.74      446.04     16.26 o 
  -2  -1   4       40.39       40.08      1.93 o 
  -1  -1   4      443.06      464.90     16.83 o 
   0  -1   4       10.59        9.47      0.59 o 
   1  -1   4      144.10      132.63      4.29 o 
   2  -1   4      226.25      221.90      7.94 o 
   3  -1   4      193.99      200.03      9.05 o 
   4  -1   4      133.15      134.72      6.21 o 
   5  -1   4       35.41       34.47      3.25 o 
   9  -1   4       14.09       17.22      2.57 o 
  -9   0   4       19.78       26.65      2.95 o 
  -8   0   4       20.56       14.46      2.10 o 
  -7   0   4      252.97      263.91     12.06 o 
  -6   0   4      168.06      153.73      7.33 o 
  -5   0   4       53.73       51.80      2.96 o 
  -4   0   4        2.71        5.72      0.68 o 
  -3   0   4        6.91        7.32      0.77 o 
  -2   0   4      417.24      453.97     16.45 o 
  -1   0   4     1642.42     1528.72     73.28 o 
   0   0   4     1233.46     1245.53     44.15 o 
   1   0   4      152.39      156.40      4.94 o 
   2   0   4      858.03      816.03     35.49 o 
   3   0   4       30.92       29.44      1.60 o 
   4   0   4        3.74        3.61      0.51 o 
   8   0   4       36.10       34.96      3.44 o 
   9   0   4        3.91        3.57      1.25 o 
  -9   1   4       11.13       13.45      1.64 o 
  -8   1   4       17.99       18.82      1.80 o 
  -7   1   4      165.90      170.14      8.13 o 
  -6   1   4       83.18       80.06      4.26 o 
  -5   1   4        2.38        2.65      0.83 o 
  -4   1   4      390.12      356.77     11.16 o 
  -3   1   4      367.10      348.85     10.85 o 
  -2   1   4     1388.86     1443.08     50.23 o 
  -1   1   4       47.40       48.81      2.27 o 
   0   1   4       56.70       66.52      2.34 o 
   1   1   4        2.91        3.94      0.37 o 
   2   1   4        0.55        0.77      0.21 o 
   3   1   4        0.01        0.40      0.38 o 
   4   1   4       28.83       25.63      2.63 o 
   5   1   4       14.72       12.42      1.83 o 
   6   1   4      258.28      277.86     12.55 o 
   7   1   4       99.26       92.61      6.48 o 
   8   1   4        8.63        9.96      1.66 o 
   9   1   4        0.32        0.89      1.02 o 
  10   1   4        0.89        3.71      1.64 o 
  -9   2   4       11.19       14.35      1.72 o 
  -8   2   4       48.11       52.52      3.69 o 
  -7   2   4        0.17        0.00      0.70 o 
  -6   2   4       15.14       11.65      1.33 o 
  -5   2   4     1065.83     1147.16     48.41 o 
  -4   2   4        5.07        5.60      0.58 o 
  -3   2   4      207.60      230.71      8.85 o 
  -2   2   4       13.14       11.95      0.70 o 
  -1   2   4      421.87      396.88     12.13 o 
   0   2   4        4.63        5.20      0.49 o 
   1   2   4      679.82      687.96     40.63 o 
   2   2   4     1070.95     1110.72     48.13 o 
   3   2   4      114.61      111.97      4.00 o 
   4   2   4     6065.23     6106.73    471.01 o 
   5   2   4       91.30       97.50      5.45 o 
   6   2   4      260.62      282.84     33.65 o 
   7   2   4       60.27       55.44      3.91 o 
   8   2   4        0.07       -0.04      0.69 o 
   9   2   4        1.07       -0.60      1.04 o 
  10   2   4        3.00        1.66      1.29 o 
  -9   3   4        9.87        9.32      1.99 o 
  -8   3   4       11.38        9.49      1.83 o 
  -7   3   4       89.23       90.64      4.03 o 
  -6   3   4        0.14       -0.36      0.47 o 
  -5   3   4      506.91      519.61     28.97 o 
  -4   3   4       58.36       52.73      2.11 o 
  -3   3   4      838.25      869.94     26.74 o 
  -2   3   4        1.82        2.77      0.57 o 
  -1   3   4      157.13      177.06      7.18 o 
   0   3   4      995.37      894.08     26.71 o 
   1   3   4      595.36      562.88     19.55 o 
   2   3   4     1103.11     1038.57     55.92 o 
   3   3   4      302.78      334.09     14.13 o 
   4   3   4      406.44      451.86     25.85 o 
   5   3   4        5.00        6.83      1.20 o 
   6   3   4      143.22      145.55      9.39 o 
   7   3   4       11.07        8.86      2.11 o 
   8   3   4        0.13        1.20      0.73 o 
   9   3   4       16.83       20.64      2.57 o 
  10   3   4       23.21       23.89      3.05 o 
  -8   4   4        4.83        4.33      0.92 o 
  -7   4   4      102.60      105.53      5.65 o 
  -6   4   4      154.20      151.90      7.56 o 
  -5   4   4        0.02       -0.48      0.49 o 
  -4   4   4       81.58       86.14      3.96 o 
  -3   4   4       46.74       42.45      2.05 o 
  -2   4   4       96.52      105.45      4.20 o 
  -1   4   4      371.47      405.75     14.40 o 
   0   4   4        2.58        1.94      0.37 o 
   1   4   4     1181.98     1223.49     48.02 o 
   2   4   4      302.89      289.19     11.04 o 
   3   4   4      284.31      307.18     17.61 o 
   4   4   4        2.18        1.98      0.44 o 
   5   4   4       57.55       56.66      2.72 o 
  -8   5   4       17.82       18.77      2.59 o 
  -7   5   4        5.50        6.40      1.17 o 
  -6   5   4       10.66       11.33      1.43 o 
  -5   5   4       27.93       24.88      1.96 o 
  -4   5   4      166.47      182.51      8.69 o 
  -3   5   4      129.19      114.32      5.92 o 
  -2   5   4       10.08        6.77      1.24 o 
  -1   5   4     1324.27     1121.90     38.90 o 
   0   5   4       18.86       14.41      0.92 o 
   1   5   4        2.08        2.17      0.47 o 
   2   5   4      307.93      319.30     11.36 o 
   3   5   4        0.76        0.72      0.39 o 
   4   5   4       54.02       52.06      4.28 o 
   5   5   4       56.10       55.01      2.77 o 
   6   5   4      123.91      120.55      5.50 o 
   7   5   4        1.73        1.24      0.75 o 
  -7   6   4       27.11       28.23      4.32 o 
  -6   6   4        4.45        3.98      1.71 o 
  -5   6   4      344.14      313.34     14.45 o 
  -4   6   4      323.19      317.70     20.74 o 
  -3   6   4      158.68      130.17      6.54 o 
  -2   6   4       31.89       32.55      1.72 o 
  -1   6   4       79.54       75.04      3.17 o 
   0   6   4       25.22       25.56      1.39 o 
   1   6   4      236.07      221.26     10.90 o 
   2   6   4      355.33      333.80     11.96 o 
   3   6   4       41.50       52.04      2.27 o 
   4   6   4      423.72      442.56     19.05 o 
   5   6   4      125.64      116.42      5.46 o 
   6   6   4       17.47       19.96      1.44 o 
   7   6   4       58.76       61.61      3.18 o 
   8   6   4        1.09        2.07      0.89 o 
  -6   7   4        4.29        4.20      1.09 o 
  -5   7   4       49.35       45.84      3.06 o 
  -4   7   4       52.82       44.74      4.12 o 
  -3   7   4       13.29       11.10      1.72 o 
  -2   7   4      835.05      826.03     29.08 o 
  -1   7   4        8.85        8.89      0.87 o 
   0   7   4        0.32        0.51      0.39 o 
   1   7   4      412.64      405.69     27.00 o 
   2   7   4      234.67      233.75      8.65 o 
   3   7   4       10.23        7.79      0.93 o 
   4   7   4        8.47        9.52      1.07 o 
   5   7   4       18.12       19.35      1.56 o 
   6   7   4        2.15        2.53      0.99 o 
   7   7   4        1.52        0.91      0.67 o 
   8   7   4        1.98        1.34      0.68 o 
   9   7   4       29.31       27.09      2.51 o 
  -5   8   4       74.63       69.30      5.95 o 
  -4   8   4       93.44       92.36      7.27 o 
  -3   8   4      159.61      168.03     11.88 o 
  -2   8   4       35.20       31.95      3.19 o 
  -1   8   4        4.97        1.94      0.55 o 
   0   8   4      324.26      318.56     15.08 o 
   1   8   4      220.13      222.02      8.42 o 
   2   8   4        8.39        8.90      0.89 o 
   3   8   4        4.58        5.25      0.89 o 
   4   8   4      160.17      155.78      7.39 o 
   5   8   4       20.02       20.00      1.63 o 
   6   8   4      108.99      110.44      6.62 o 
   7   8   4        1.63        2.35      1.36 o 
   8   8   4        0.25        1.34      1.17 o 
   9   8   4       28.39       27.84      2.07 o 
  -4   9   4       26.19       24.45      3.07 o 
  -3   9   4       76.45       78.02      6.51 o 
  -2   9   4       31.89       27.11      3.05 o 
  -1   9   4       57.50       59.75      3.77 o 
   0   9   4       71.07       76.56      3.50 o 
   1   9   4        8.17        6.84      1.07 o 
   2   9   4      445.80      464.38     20.33 o 
   3   9   4        6.26        4.97      1.00 o 
   4   9   4        1.80        0.75      0.77 o 
   5   9   4       16.08       17.03      1.55 o 
   6   9   4        1.32        0.45      0.69 o 
   7   9   4        0.56       -0.01      0.76 o 
   8   9   4        8.97       13.51      2.34 o 
  -3  10   4       36.07       32.91      3.71 o 
  -2  10   4        8.34        5.44      1.66 o 
  -1  10   4       51.26       46.59      4.54 o 
   0  10   4       26.80       29.71      2.43 o 
   1  10   4        3.44        3.50      0.92 o 
   2  10   4       10.21       12.11      1.25 o 
   3  10   4      104.91      104.68      5.59 o 
   4  10   4        3.68        5.12      2.63 o 
   5  10   4        1.14        1.19      0.82 o 
   6  10   4       17.83       19.30      1.84 o 
  -1  11   4      110.64      124.41      9.67 o 
   0  11   4        3.44        1.45      1.02 o 
   1  11   4       49.20       52.59      3.67 o 
   2  11   4       32.54       37.97      4.69 o 
   3  11   4        0.23        0.78      0.99 o 
   4  11   4       61.23       58.18      3.92 o 
  -3  -7   5        5.00        4.75      1.56 o 
  -2  -7   5        0.44       -0.89      0.89 o 
  -1  -7   5       16.55       17.71      1.95 o 
   0  -7   5       27.27       28.24      2.39 o 
   1  -7   5       11.15        7.66      1.44 o 
  -5  -6   5       47.95       54.23      3.78 o 
  -4  -6   5        1.60        0.94      0.77 o 
  -3  -6   5       28.53       30.04      6.76 o 
  -2  -6   5      101.93      107.17      6.02 o 
  -1  -6   5       22.56       21.51      2.03 o 
   0  -6   5        7.05        4.86      1.07 o 
   1  -6   5        0.27       -0.19      0.62 o 
   2  -6   5        0.02        0.78      0.68 o 
   3  -6   5        1.07        1.91      0.86 o 
   4  -6   5       10.31       12.34      1.53 o 
  -6  -5   5       15.65       20.22      2.15 o 
  -5  -5   5       32.16       34.29      2.79 o 
  -4  -5   5        3.03        2.04      0.81 o 
  -3  -5   5        0.34        2.18      0.68 o 
  -2  -5   5        0.01        0.54      0.64 o 
  -1  -5   5      125.63      126.74      8.66 o 
   0  -5   5       23.63       22.04      2.10 o 
   1  -5   5       19.51       20.26      1.81 o 
   2  -5   5      373.05      353.32     16.35 o 
   3  -5   5       25.39       25.79      2.05 o 
   4  -5   5        0.76        1.22      0.71 o 
   5  -5   5        3.18        2.15      0.90 o 
  -7  -4   5        0.27        0.66      0.89 o 
  -6  -4   5        9.49       11.24      1.58 o 
  -5  -4   5      105.32      104.59      5.59 o 
  -4  -4   5       48.56       52.34      2.73 o 
  -3  -4   5        3.97        5.93      0.79 o 
  -2  -4   5       36.66       35.03      1.76 o 
  -1  -4   5      533.04      554.26     20.46 o 
   0  -4   5      505.15      502.28     22.69 o 
   1  -4   5      104.17      105.42      5.52 o 
   2  -4   5        0.62       -0.06      1.36 o 
   3  -4   5        8.96        8.10      1.15 o 
   4  -4   5       57.31       51.74      4.84 o 
   5  -4   5       32.82       33.45      2.30 o 
   6  -4   5        9.81        7.70      1.91 o 
   7  -4   5        0.50        1.60      1.41 o 
  -8  -3   5       58.40       54.36      5.12 o 
  -7  -3   5       21.55       22.88      2.05 o 
  -6  -3   5       16.78       17.93      3.15 o 
  -5  -3   5        9.37        9.58      1.26 o 
  -4  -3   5       19.55       17.71      1.30 o 
  -3  -3   5      311.79      277.15      9.01 o 
  -2  -3   5      189.18      202.82      6.07 o 
  -1  -3   5      147.28      152.54      5.21 o 
   0  -3   5      210.39      211.19      8.16 o 
   1  -3   5      303.41      323.44     16.48 o 
   2  -3   5        5.47        5.50      0.93 o 
   3  -3   5       14.42       15.06      1.44 o 
   4  -3   5        7.28        6.94      0.98 o 
   5  -3   5       13.11       14.17      1.36 o 
   6  -3   5      114.10      122.36      8.66 o 
   7  -3   5        3.55        4.15      1.43 o 
  -8  -2   5        1.06        0.23      1.16 o 
  -7  -2   5        0.00        0.97      0.98 o 
  -6  -2   5       15.33       13.80      2.03 o 
  -5  -2   5      118.55      106.91      6.18 o 
  -4  -2   5       23.38       22.66      2.32 o 
  -3  -2   5      793.43      818.16     25.06 o 
  -2  -2   5       93.36      100.72      3.60 o 
  -1  -2   5      199.91      200.73      8.15 o 
   0  -2   5       83.90       85.94      4.64 o 
   1  -2   5        1.54        1.71      0.54 o 
   2  -2   5        4.67        6.34      0.91 o 
   3  -2   5        6.94        5.76      0.89 o 
   4  -2   5      152.42      152.80      7.27 o 
   5  -2   5       14.93       15.52      1.32 o 
   6  -2   5       55.51       53.79      4.25 o 
  -8  -1   5       21.45       21.82      2.88 o 
  -7  -1   5       11.17        9.96      1.76 o 
  -6  -1   5      102.26      114.90      8.57 o 
  -5  -1   5      238.39      225.01     10.65 o 
  -4  -1   5       14.78       12.46      1.03 o 
  -3  -1   5       31.21       28.29      1.60 o 
  -2  -1   5      101.88      118.35      4.80 o 
  -1  -1   5      151.97      178.20      9.76 o 
   0  -1   5       78.78       74.95      2.67 o 
   1  -1   5       48.68       57.40      2.11 o 
   2  -1   5       10.06        8.80      0.92 o 
   3  -1   5      252.29      246.16     12.48 o 
   4  -1   5      183.32      179.21      8.22 o 
   5  -1   5       96.30       90.28      4.39 o 
   6  -1   5        0.53        0.14      0.77 o 
  -8   0   5        9.69        6.53      1.72 o 
  -7   0   5        2.92        3.57      1.25 o 
  -6   0   5       27.39       27.94      3.05 o 
  -5   0   5        5.33        4.28      0.86 o 
  -4   0   5      286.98      281.46     12.89 o 
  -3   0   5      220.75      224.36      8.51 o 
  -2   0   5       54.33       83.28      3.50 o 
  -1   0   5      103.75      103.88      5.53 o 
   0   0   5     1550.74     1523.03     54.03 o 
   1   0   5      219.15      184.03      5.83 o 
   2   0   5       26.16       31.27      1.81 o 
   3   0   5        4.81        6.67      0.70 o 
   4   0   5       68.66       71.55      3.48 o 
   5   0   5        1.39        1.39      0.79 o 
   8   0   5       33.93       30.51      3.13 o 
   9   0   5        1.69        2.08      1.27 o 
  -9   1   5        1.17        0.93      1.16 o 
  -8   1   5       45.65       43.13      2.95 o 
  -7   1   5       36.10       38.57      2.94 o 
  -6   1   5       36.51       35.77      3.21 o 
  -5   1   5      188.48      184.40      6.99 o 
  -4   1   5        6.62        4.93      0.57 o 
  -3   1   5      344.82      354.35     13.03 o 
  -2   1   5      365.66      354.24     13.02 o 
  -1   1   5      238.47      233.11     10.66 o 
   0   1   5       40.68       38.94      2.66 o 
   1   1   5      162.77      150.77      4.97 o 
   2   1   5       37.41       35.06      1.39 o 
   3   1   5        3.60        5.18      0.54 o 
   4   1   5      263.80      245.90      9.13 o 
   5   1   5       81.85       77.71      6.17 o 
   7   1   5       28.17       24.49      2.57 o 
   8   1   5        0.13       -0.08      1.02 o 
   9   1   5        0.17       -0.56      0.93 o 
  -9   2   5       39.46       52.96      5.18 o 
  -8   2   5       70.40       81.86      4.65 o 
  -7   2   5       30.25       30.30      2.31 o 
  -6   2   5       92.38      102.30      5.32 o 
  -5   2   5       41.06       45.29      2.23 o 
  -4   2   5      102.47       97.47      3.69 o 
  -3   2   5      859.67      882.06     26.86 o 
  -2   2   5        9.21        4.56      0.40 o 
  -1   2   5       27.37       25.20      1.14 o 
   0   2   5      629.34      621.33     19.40 o 
   1   2   5       87.61       87.47      3.03 o 
   2   2   5      232.55      203.05      6.52 o 
   3   2   5       45.75       52.11      1.86 o 
   4   2   5      275.11      263.78     11.14 o 
   5   2   5        2.24        1.21      0.60 o 
   6   2   5       89.98       75.56      3.98 o 
   7   2   5        4.15        4.32      0.92 o 
   8   2   5        3.05        3.38      1.02 o 
  -8   3   5       52.10       66.23      4.08 o 
  -7   3   5        0.03        0.04      0.63 o 
  -6   3   5       46.17       46.50      3.82 o 
  -5   3   5      138.97      135.73      6.58 o 
  -4   3   5        1.68        1.84      0.39 o 
  -3   3   5      356.21      356.72     11.30 o 
  -2   3   5      171.86      145.11      5.63 o 
  -1   3   5      172.63      152.93      5.86 o 
   0   3   5      119.69      115.39      7.66 o 
   1   3   5      359.84      358.19     42.53 o 
   2   3   5       23.87       21.84      1.38 o 
   3   3   5       61.87       71.52      5.13 o 
   4   3   5        0.02        0.44      0.41 o 
   5   3   5      132.84      136.85      8.65 o 
   6   3   5      293.11      315.65     14.20 o 
   7   3   5       19.47       15.75      1.57 o 
   8   3   5        6.02        8.69      1.43 o 
  -8   4   5       44.49       48.50      3.26 o 
  -7   4   5        2.39        4.47      0.87 o 
  -6   4   5       58.31       57.25      5.19 o 
  -5   4   5      420.52      397.51     17.89 o 
  -4   4   5      162.46      156.74      6.17 o 
  -3   4   5      134.13      110.09      3.89 o 
  -2   4   5      362.57      374.18     13.64 o 
  -1   4   5      574.96      549.75     37.02 o 
   0   4   5       63.69       88.58      3.00 o 
   1   4   5      195.68      194.25      9.58 o 
   2   4   5      531.46      545.60     19.05 o 
   3   4   5        2.02        3.97      0.61 o 
   4   4   5      106.27      113.68      5.15 o 
   5   4   5        7.32       10.52      1.20 o 
   8   4   5       14.68       18.05      2.88 o 
  -8   5   5        0.03       -0.04      1.25 o 
  -7   5   5       23.15       27.59      2.29 o 
  -6   5   5       16.55       17.45      1.73 o 
  -5   5   5      323.66      337.44     15.48 o 
  -4   5   5      125.48      128.41      5.25 o 
  -3   5   5       68.76       66.27      3.02 o 
  -2   5   5      188.63      168.85      6.54 o 
  -1   5   5       24.90       25.12      1.18 o 
   0   5   5        0.02        0.52      0.46 o 
   1   5   5       74.66       79.68      3.20 o 
   2   5   5       27.69       32.73      1.55 o 
   3   5   5        2.05        2.14      1.02 o 
   4   5   5       66.39       72.05      3.51 o 
   5   5   5      133.82      145.18      6.52 o 
   6   5   5       38.99       41.85      2.23 o 
  -7   6   5       78.56       84.34      5.08 o 
  -6   6   5        9.56       12.00      2.89 o 
  -5   6   5        8.51        9.86      1.25 o 
  -4   6   5       44.98       39.00      3.46 o 
  -3   6   5        0.22        0.04      0.42 o 
  -2   6   5       74.64       70.46      3.09 o 
  -1   6   5        2.55        1.06      0.38 o 
   0   6   5       21.62       15.01      1.46 o 
   1   6   5      298.09      302.94     11.20 o 
   2   6   5      219.35      218.43     13.17 o 
   3   6   5       33.24       33.87      2.49 o 
   4   6   5       32.70       31.23      1.91 o 
   5   6   5       58.07       63.32      5.68 o 
   6   6   5       38.95       42.14      2.35 o 
   7   6   5        0.20        0.60      0.59 o 
  -6   7   5        4.50        0.62      0.97 o 
  -5   7   5        9.07        9.17      1.33 o 
  -4   7   5        0.20        0.68      0.71 o 
  -3   7   5      563.66      592.68     37.58 o 
  -2   7   5      199.45      176.83      6.88 o 
  -1   7   5       11.53        6.97      0.76 o 
   0   7   5      174.57      172.70      7.50 o 
   1   7   5        0.46        0.58      0.38 o 
   2   7   5        7.50        7.51      1.34 o 
   3   7   5       22.52       19.79      1.53 o 
   4   7   5        0.35        0.67      0.57 o 
   5   7   5       14.24       17.75      1.42 o 
   6   7   5      220.66      228.63     10.25 o 
   7   7   5        8.20        8.85      1.09 o 
   8   7   5        0.73        0.54      0.77 o 
  -5   8   5       54.56       52.68      3.51 o 
  -4   8   5       18.72       13.03      1.99 o 
  -3   8   5        2.54        0.97      0.95 o 
  -2   8   5       11.78       10.70      1.40 o 
  -1   8   5      235.71      235.63     15.41 o 
   0   8   5        1.21        1.29      0.52 o 
   1   8   5      131.31      122.71      5.84 o 
   2   8   5      144.38      141.11      5.57 o 
   3   8   5      360.75      375.54     16.45 o 
   4   8   5      225.92      209.25      9.61 o 
   5   8   5        0.24        0.13      0.66 o 
   6   8   5        2.31        1.90      0.70 o 
   7   8   5        0.45       -0.35      1.36 o 
   8   8   5        0.19        0.57      0.71 o 
   9   8   5        5.98        5.69      1.51 o 
  -4   9   5       46.90       42.73      4.37 o 
  -3   9   5       38.11       29.92      3.44 o 
  -2   9   5        0.14        0.25      0.83 o 
  -1   9   5       44.32       56.88      5.22 o 
   0   9   5       43.43       46.83      2.51 o 
   1   9   5      201.37      190.48      8.02 o 
   2   9   5      299.49      281.44     18.66 o 
   3   9   5      199.73      199.72     10.89 o 
   4   9   5       64.63       65.78      3.70 o 
   5   9   5       14.98       15.35      1.63 o 
   6   9   5        3.54        4.69      0.99 o 
   7   9   5        9.49        9.99      2.31 o 
   8   9   5        7.06        7.96      1.23 o 
  -3  10   5       22.80       21.74      2.76 o 
  -2  10   5       28.57       22.88      2.94 o 
  -1  10   5        0.52       -0.87      0.87 o 
   0  10   5        3.33        2.96      0.74 o 
   1  10   5      139.97      150.14      6.27 o 
   2  10   5       31.73       30.93      2.40 o 
   3  10   5        5.44        7.36      1.26 o 
   4  10   5       96.78       93.41      5.05 o 
   5  10   5        0.02        1.13      0.81 o 
   6  10   5        0.07       -0.07      0.74 o 
  -1  11   5       47.06       50.78      4.93 o 
   0  11   5       49.85       52.58      5.02 o 
   1  11   5       15.85       14.21      2.64 o 
   2  11   5        2.12        1.62      1.52 o 
   3  11   5       10.49       12.25      3.63 o 
   4  11   5        4.47        3.13      1.14 o 
  -4  -6   6       77.73       85.89      7.13 o 
  -3  -6   6        3.32        3.47      1.33 o 
  -2  -6   6        1.05        0.43      0.96 o 
  -1  -6   6       44.14       46.98      6.24 o 
   0  -6   6       13.17        9.94      1.86 o 
   1  -6   6       23.22       22.63      2.04 o 
   2  -6   6        6.08        7.58      1.31 o 
  -5  -5   6        2.66        3.00      1.43 o 
  -4  -5   6       30.92       37.96      3.51 o 
  -3  -5   6       31.17       37.83      2.92 o 
  -2  -5   6        0.04       -0.31      0.84 o 
  -1  -5   6      100.17      101.93      5.70 o 
   0  -5   6       24.52       27.42      2.54 o 
   1  -5   6       19.12       19.37      1.86 o 
   2  -5   6       74.65       64.47      3.92 o 
   3  -5   6        2.73        2.13      0.91 o 
   4  -5   6        1.96        2.57      0.97 o 
   5  -5   6        6.28        8.84      1.74 o 
  -6  -4   6        0.10       -0.15      1.13 o 
  -5  -4   6       95.37       99.91      4.63 o 
  -4  -4   6       24.83       21.20      1.68 o 
  -3  -4   6       19.57       21.38      1.43 o 
  -2  -4   6       73.47       71.48      3.52 o 
  -1  -4   6        2.21        1.53      0.85 o 
   0  -4   6        7.97       10.43      1.53 o 
   1  -4   6        0.06        0.56      0.68 o 
   2  -4   6       12.57       11.26      1.60 o 
   3  -4   6       52.37       55.83      3.35 o 
   4  -4   6       38.25       36.46      3.49 o 
   5  -4   6        0.08        0.12      0.71 o 
   6  -4   6        0.33        1.16      1.39 o 
  -7  -3   6       15.47       19.03      1.98 o 
  -6  -3   6       38.93       37.03      3.13 o 
  -5  -3   6       18.39       11.72      1.46 o 
  -4  -3   6       47.52       44.88      2.44 o 
  -3  -3   6        8.68        3.71      0.68 o 
  -2  -3   6       11.87       12.43      0.91 o 
  -1  -3   6        4.45        5.53      0.80 o 
   0  -3   6      135.09      127.03      6.50 o 
   1  -3   6      520.38      590.42     26.47 o 
   2  -3   6       52.64       47.45      3.07 o 
   3  -3   6        0.01       -0.23      0.82 o 
   4  -3   6      160.13      153.02      7.50 o 
   5  -3   6        1.60        1.66      0.74 o 
   6  -3   6        1.23        1.25      1.37 o 
  -7  -2   6       18.17       17.99      2.70 o 
  -6  -2   6       78.59       74.00      6.22 o 
  -5  -2   6        9.27        8.49      1.22 o 
  -4  -2   6       85.34      103.00      4.41 o 
  -3  -2   6      364.54      349.91     12.92 o 
  -2  -2   6       58.83       57.27      3.12 o 
  -1  -2   6       79.43       88.62      3.29 o 
   0  -2   6      172.32      182.04     20.84 o 
   1  -2   6        7.31        9.05      1.41 o 
   2  -2   6        0.38        0.36      0.56 o 
   3  -2   6       55.13       53.53      4.85 o 
   4  -2   6        1.82        2.38      0.67 o 
   5  -2   6       33.53       34.47      2.20 o 
   6  -2   6       33.78       37.00      3.28 o 
  -8  -1   6       18.84       17.15      2.61 o 
  -7  -1   6       81.44       90.18      7.38 o 
  -6  -1   6       24.96       30.82      3.40 o 
  -5  -1   6       14.58       11.70      1.44 o 
  -4  -1   6        0.27        0.00      0.53 o 
  -3  -1   6        4.77        2.26      0.60 o 
  -2  -1   6       12.45       12.49      1.02 o 
  -1  -1   6       39.61       40.57      2.62 o 
   0  -1   6      330.36      318.98     11.84 o 
   1  -1   6       36.89       32.89      2.11 o 
   2  -1   6      149.94      151.79      7.24 o 
   3  -1   6      157.19      131.22      6.30 o 
   4  -1   6        6.62        6.13      1.01 o 
   5  -1   6       52.41       55.18      4.25 o 
   6  -1   6       31.01       22.94      2.36 o 
  -8   0   6        4.35        3.94      1.66 o 
  -7   0   6       53.86       56.76      5.10 o 
  -6   0   6       26.88       24.43      2.84 o 
  -5   0   6        0.34        0.14      0.54 o 
  -4   0   6      111.50      117.09      4.90 o 
  -3   0   6       49.29       46.50      4.03 o 
  -2   0   6      354.62      349.88     13.00 o 
  -1   0   6      290.58      275.20     10.33 o 
   0   0   6       11.59        8.78      0.66 o 
   1   0   6      125.20      121.56      4.79 o 
   2   0   6        7.49        6.74      0.86 o 
   3   0   6       33.93       28.93      2.20 o 
   4   0   6       24.12       23.47      1.58 o 
   5   0   6       72.55       73.47      5.26 o 
  -8   1   6      103.44      105.92      8.29 o 
  -7   1   6       28.93       39.82      4.06 o 
  -6   1   6       28.48       30.22      3.26 o 
  -5   1   6      357.89      329.99     21.60 o 
  -4   1   6      145.78      136.43      8.07 o 
  -3   1   6      104.98      104.21      4.35 o 
  -2   1   6       33.24       38.70      1.95 o 
  -1   1   6        2.76        4.14      0.62 o 
   0   1   6      114.14      135.25      8.49 o 
   1   1   6      900.29      936.54     33.39 o 
   2   1   6      446.01      455.70     37.88 o 
   3   1   6       23.96       24.52      1.32 o 
   4   1   6      198.73      207.95      9.38 o 
   5   1   6       11.72       10.14      1.37 o 
  -8   2   6        5.82        7.64      1.87 o 
  -7   2   6        7.82        6.87      1.34 o 
  -6   2   6       61.27       70.14      4.01 o 
  -5   2   6      318.10      338.86     14.99 o 
  -4   2   6      123.92      116.15      4.08 o 
  -3   2   6       20.19       16.30      1.16 o 
  -2   2   6      468.85      425.24     32.18 o 
  -1   2   6      246.84      252.25      8.21 o 
   0   2   6      624.95      679.64     24.65 o 
   1   2   6        0.02        0.52      0.24 o 
   2   2   6        2.27        4.21      0.65 o 
   3   2   6        0.06        0.20      0.39 o 
   4   2   6       10.99        9.22      0.73 o 
   5   2   6        0.33        1.70      1.00 o 
   6   2   6        1.37        0.25      0.95 o 
   7   2   6       11.32       11.97      2.18 o 
  -8   3   6       16.44       15.35      2.53 o 
  -7   3   6       34.24       30.59      3.50 o 
  -6   3   6       65.14       71.49      4.13 o 
  -5   3   6        1.00        0.53      0.64 o 
  -4   3   6       29.93       30.39      1.49 o 
  -3   3   6     1048.91     1011.05     30.66 o 
  -2   3   6        0.96        0.60      0.36 o 
  -1   3   6      296.47      309.42     17.22 o 
   0   3   6       44.22       41.21      1.95 o 
   1   3   6      152.90      150.65      7.27 o 
   2   3   6       38.14       50.23      2.17 o 
   3   3   6      148.57      164.11      9.71 o 
   4   3   6      144.98      161.77      6.90 o 
   5   3   6       85.13       93.70      7.29 o 
   6   3   6     1057.58     1160.37     74.63 o 
   7   3   6       37.20       30.56      3.53 o 
   8   3   6       69.18       56.95      5.24 o 
   9   3   6       13.79       13.86      2.66 o 
  -7   4   6       11.33       10.58      2.09 o 
  -6   4   6       22.42       24.53      2.69 o 
  -5   4   6      129.80      129.48     10.13 o 
  -4   4   6       16.37       15.99      1.19 o 
  -3   4   6      771.71      742.96     27.19 o 
  -2   4   6       51.79       44.68      2.18 o 
  -1   4   6      609.33      576.60     25.66 o 
   0   4   6        1.37        0.82      0.46 o 
   1   4   6       32.47       36.37      2.17 o 
   2   4   6      282.56      295.69     10.59 o 
   3   4   6      110.02      115.13      5.33 o 
   4   4   6      209.36      231.24     21.02 o 
   5   4   6      116.32      147.76      8.94 o 
   7   4   6        0.03       -0.54      0.91 o 
   8   4   6       50.52       63.77      5.91 o 
   9   4   6        1.23        0.23      1.12 o 
  -7   5   6       54.53       54.15      5.10 o 
  -6   5   6       14.86       14.07      1.61 o 
  -5   5   6      176.26      185.46      9.10 o 
  -4   5   6      142.75      141.67     10.94 o 
  -3   5   6        0.16        0.14      0.33 o 
  -2   5   6       41.66       44.45      2.18 o 
  -1   5   6        1.53        0.51      0.41 o 
   0   5   6       48.16       51.14      2.88 o 
   1   5   6      112.33      115.53      4.51 o 
   2   5   6       19.62       13.69      0.93 o 
   3   5   6      423.70      496.05     21.24 o 
   4   5   6      151.10      177.64      7.96 o 
   5   5   6       56.11       55.51      5.91 o 
   6   5   6        4.21        3.51      0.71 o 
   9   5   6        0.91        0.95      1.60 o 
  -6   6   6       18.98       18.80      1.94 o 
  -5   6   6       33.91       32.44      3.49 o 
  -4   6   6       35.45       32.12      2.26 o 
  -3   6   6       19.66       18.28      1.37 o 
  -2   6   6      214.19      225.05      8.62 o 
  -1   6   6      102.93       98.23      3.49 o 
   0   6   6       25.49       25.86      1.69 o 
   1   6   6      688.02      610.93     21.47 o 
   2   6   6        4.81        4.76      0.61 o 
   3   6   6        0.07       -0.42      0.42 o 
   4   6   6       56.21       55.27      2.97 o 
   5   6   6        0.08        0.77      0.55 o 
   6   6   6        1.09        2.02      0.59 o 
   7   6   6       34.29       32.64      2.68 o 
  -6   7   6       33.35       29.88      2.61 o 
  -5   7   6       38.29       39.21      2.88 o 
  -4   7   6        1.53        0.49      0.58 o 
  -3   7   6      396.69      401.44     20.85 o 
  -2   7   6      207.56      199.18     13.98 o 
  -1   7   6      144.69      136.26      5.46 o 
   0   7   6        5.47        6.08      0.73 o 
   1   7   6       19.68       17.48      1.21 o 
   2   7   6        0.38        0.46      0.40 o 
   3   7   6      136.15      138.02      6.52 o 
   4   7   6      105.30      115.68      6.28 o 
   5   7   6        0.16        0.13      0.65 o 
   6   7   6      134.28      153.12      7.12 o 
   7   7   6       13.48       16.66      1.46 o 
   8   7   6        4.37        1.87      1.02 o 
  -5   8   6        1.10       -0.55      0.86 o 
  -4   8   6        1.17        2.20      0.90 o 
  -3   8   6       93.55       85.89      4.80 o 
  -2   8   6       36.46       30.76      2.42 o 
  -1   8   6       44.48       42.16      2.41 o 
   0   8   6      614.57      587.38     20.99 o 
   1   8   6        0.08        0.69      0.43 o 
   2   8   6        2.57        2.24      1.09 o 
   3   8   6      182.66      184.35      8.57 o 
   4   8   6       74.05       80.40      4.76 o 
   5   8   6       14.58       14.00      1.37 o 
   6   8   6       12.22       13.38      2.61 o 
   7   8   6        5.90        6.90      1.02 o 
   8   8   6        3.16        1.78      0.83 o 
  -4   9   6       25.40       23.16      3.81 o 
  -3   9   6       71.64       68.54      6.09 o 
  -2   9   6       92.66       92.52      7.40 o 
  -1   9   6       80.88       90.83      4.06 o 
   0   9   6       31.73       30.17      1.87 o 
   1   9   6        1.89        2.14      0.87 o 
   2   9   6       95.43       92.00      5.06 o 
   3   9   6      130.43      121.85      7.18 o 
   4   9   6       14.11       14.99      1.48 o 
   5   9   6        0.36        1.54      0.67 o 
   6   9   6       50.31       48.03      4.32 o 
   7   9   6        7.30        7.55      1.14 o 
   8   9   6       15.11       18.48      1.67 o 
  -3  10   6       32.82       38.80      4.02 o 
  -2  10   6       35.32       31.44      3.61 o 
  -1  10   6       78.07       65.82      5.76 o 
   0  10   6       17.79       14.61      1.35 o 
   1  10   6       63.32       72.46      3.45 o 
   2  10   6       37.56       34.11      2.48 o 
   3  10   6        4.35        3.17      1.03 o 
   4  10   6      182.40      186.23      8.95 o 
   5  10   6        0.70        1.03      0.74 o 
   6  10   6        2.52        2.72      1.03 o 
  -1  11   6       27.93       34.33      3.77 o 
   0  11   6        5.51        4.29      1.37 o 
   1  11   6       13.11       12.43      2.21 o 
   2  11   6       11.27       13.96      1.78 o 
   3  11   6        0.01       -0.37      0.85 o 
   4  11   6       10.74       10.07      1.52 o 
  -3  -5   7       52.61       53.91      5.14 o 
  -2  -5   7        0.97        1.89      0.95 o 
  -1  -5   7       16.42       17.20      4.53 o 
   0  -5   7       65.23       67.00      4.22 o 
   1  -5   7        6.65        5.92      1.17 o 
   2  -5   7        0.24       -0.62      0.84 o 
   3  -5   7        0.00        1.54      0.97 o 
  -5  -4   7       21.64       24.72      4.52 o 
  -4  -4   7       12.54       16.20      1.81 o 
  -3  -4   7       21.86       24.89      2.95 o 
  -2  -4   7       12.31       13.67      1.70 o 
  -1  -4   7        1.06        2.64      0.86 o 
   0  -4   7        0.85        1.41      1.13 o 
   1  -4   7       71.64       71.85      4.30 o 
   2  -4   7        4.24        3.35      0.98 o 
   3  -4   7       20.23       21.91      3.21 o 
   4  -4   7      132.74      138.94      9.24 o 
   5  -4   7        1.57        3.20      1.20 o 
  -6  -3   7       22.47       22.30      2.29 o 
  -5  -3   7        3.40        3.27      1.41 o 
  -4  -3   7       16.93       18.07      3.33 o 
  -3  -3   7      139.57      142.61      4.69 o 
  -2  -3   7       31.93       30.63      2.13 o 
  -1  -3   7        5.30        5.86      1.05 o 
   0  -3   7       10.07        7.59      1.28 o 
   1  -3   7      255.34      240.00     21.70 o 
   2  -3   7      182.77      164.87      8.18 o 
   3  -3   7       73.69       72.56      7.26 o 
   4  -3   7        0.10       -0.28      0.65 o 
   5  -3   7        2.06        1.06      0.67 o 
   6  -3   7       24.53       22.55      2.72 o 
  -6  -2   7       83.83       93.87      5.32 o 
  -5  -2   7       34.82       42.27      2.98 o 
  -4  -2   7       11.32        9.33      1.13 o 
  -3  -2   7        0.63        0.59      0.49 o 
  -2  -2   7       19.89       18.77      1.42 o 
  -1  -2   7      190.62      178.79      7.18 o 
   0  -2   7       66.25       64.09      5.54 o 
   1  -2   7      130.19      125.80      6.42 o 
   2  -2   7      132.02      132.15      6.62 o 
   3  -2   7      107.51      109.21      9.33 o 
   4  -2   7        1.78        2.82      0.77 o 
   5  -2   7        4.67        7.03      1.66 o 
   6  -2   7        3.08        2.03      1.25 o 
  -7  -1   7        2.37        4.36      1.89 o 
  -6  -1   7       14.00       12.86      2.32 o 
  -5  -1   7        0.56        0.83      0.79 o 
  -4  -1   7       26.54       25.04      2.07 o 
  -3  -1   7       89.60       74.63      5.96 o 
  -2  -1   7       56.30       54.56      2.33 o 
  -1  -1   7      613.18      592.21     28.19 o 
   0  -1   7       29.72       33.72      2.82 o 
   1  -1   7      115.24      104.47      5.35 o 
   2  -1   7       34.99       37.86      2.43 o 
   3  -1   7        0.16        0.57      0.55 o 
   4  -1   7        4.06        4.57      0.89 o 
   5  -1   7        0.07        0.50      0.95 o 
   6  -1   7       27.49       20.33      2.34 o 
  -7   0   7        9.32        8.78      2.08 o 
  -6   0   7       41.07       45.76      4.54 o 
  -5   0   7       20.06       24.91      2.05 o 
  -4   0   7       93.25       97.57      4.34 o 
  -3   0   7      238.13      221.61     11.03 o 
  -2   0   7        4.10        3.54      0.67 o 
  -1   0   7        6.56        4.93      0.70 o 
   0   0   7       27.44       29.97      1.66 o 
   1   0   7      110.04      116.22      4.71 o 
   2   0   7       47.24       47.31      2.74 o 
   3   0   7        3.25        1.94      0.65 o 
   4   0   7       14.96       14.12      1.31 o 
   5   0   7       69.08       57.80      4.48 o 
  -7   1   7       53.96       71.69      6.20 o 
  -6   1   7       11.55       11.45      2.09 o 
  -5   1   7       15.08       18.80      2.60 o 
  -4   1   7       18.37       20.34      1.47 o 
  -3   1   7        1.64        1.63      0.84 o 
  -2   1   7      311.37      298.06     11.20 o 
  -1   1   7      124.87      123.48      6.22 o 
   0   1   7        4.80        6.74      1.04 o 
   1   1   7       95.38       93.36      7.47 o 
   2   1   7      469.80      472.81     21.06 o 
   3   1   7       41.03       31.86      1.99 o 
   4   1   7       14.80       14.33      2.88 o 
   5   1   7        4.04        3.82      1.12 o 
  -7   2   7        9.59        9.42      2.07 o 
  -6   2   7       95.14       95.65      7.62 o 
  -5   2   7       46.92       52.96      3.32 o 
  -4   2   7       48.93       50.69      3.01 o 
  -3   2   7      179.50      171.14      6.83 o 
  -2   2   7        1.42        0.46      0.63 o 
  -1   2   7      237.57      218.67      8.37 o 
   0   2   7      138.52      136.37      7.85 o 
   1   2   7      140.68      137.35      6.41 o 
   2   2   7        0.25        0.09      0.37 o 
   3   2   7       78.16       74.37      3.20 o 
   4   2   7       19.89       17.76      1.14 o 
   5   2   7        0.30       -0.11      0.51 o 
   6   2   7       62.70       66.76      5.87 o 
  -7   3   7       86.21      106.53      8.45 o 
  -6   3   7       62.67       77.34      6.51 o 
  -5   3   7       18.25       13.25      2.09 o 
  -4   3   7      134.70      137.91      6.98 o 
  -3   3   7       21.70       22.34      1.56 o 
  -2   3   7       70.31       55.91      2.67 o 
  -1   3   7      804.94      826.64     25.89 o 
   0   3   7       15.56       12.55      1.10 o 
   1   3   7       32.65       28.75      1.56 o 
   2   3   7      275.30      291.98     14.10 o 
   3   3   7       11.38       10.23      0.84 o 
   4   3   7       45.88       43.04      2.04 o 
   5   3   7       24.81       27.70      1.92 o 
   6   3   7       41.33       30.64      3.44 o 
   7   3   7        6.21        1.49      1.10 o 
   8   3   7       30.09       29.37      3.59 o 
  -7   4   7       39.94       47.01      4.71 o 
  -6   4   7       72.21       92.16      7.56 o 
  -5   4   7        3.14        1.31      1.04 o 
  -4   4   7       72.71       68.83      3.99 o 
  -3   4   7      149.75      144.37      5.90 o 
  -2   4   7        6.27        6.35      1.08 o 
  -1   4   7      235.83      225.07     22.54 o 
   0   4   7       50.57       43.12      2.12 o 
   1   4   7       22.36       22.70      1.84 o 
   2   4   7       24.26       26.94      1.81 o 
   3   4   7       89.24       86.94      4.36 o 
   4   4   7       23.63       21.18      1.51 o 
   5   4   7       34.77       38.10      2.79 o 
   6   4   7        0.65        0.77      1.14 o 
   7   4   7       41.18       40.64      4.29 o 
   8   4   7       66.65       70.29      6.41 o 
   9   4   7        8.77        5.60      1.76 o 
  -6   5   7       63.58       66.70      5.99 o 
  -5   5   7        1.21        1.25      0.97 o 
  -4   5   7       95.69       98.04      5.27 o 
  -3   5   7      413.90      387.54     14.50 o 
  -2   5   7       57.14       55.55      2.69 o 
  -1   5   7      208.01      191.10      9.53 o 
   0   5   7      216.15      207.53      9.79 o 
   1   5   7      331.39      306.02     22.68 o 
   2   5   7       13.83       13.79      1.80 o 
   3   5   7       84.39       85.92      6.79 o 
   4   5   7      149.76      161.85      7.39 o 
   5   5   7        0.91        0.34      0.66 o 
   6   5   7       16.61       18.99      1.45 o 
   8   5   7        0.66       -1.08      1.08 o 
   9   5   7        0.33        1.24      1.47 o 
  -6   6   7        1.55        0.17      0.91 o 
  -5   6   7       13.39       13.65      1.52 o 
  -4   6   7       32.72       31.39      2.29 o 
  -3   6   7      404.67      419.94     13.46 o 
  -2   6   7       82.31       87.83      4.03 o 
  -1   6   7       50.00       44.94      5.01 o 
   0   6   7      133.49      129.21      6.51 o 
   1   6   7        2.91        1.42      0.91 o 
   2   6   7        3.50        4.70      0.78 o 
   3   6   7        6.36        5.38      0.89 o 
   4   6   7        2.36        2.24      0.71 o 
   5   6   7        7.18        8.89      2.01 o 
   6   6   7       30.06       31.90      2.05 o 
   7   6   7       31.13       38.32      3.19 o 
   9   6   7        3.62        1.31      1.95 o 
  -6   7   7       88.03      104.79      8.41 o 
  -5   7   7       85.18       88.25      5.15 o 
  -4   7   7        7.45       10.21      1.63 o 
  -3   7   7        0.99        2.58      0.82 o 
  -2   7   7       22.02       15.70      1.30 o 
  -1   7   7        9.27        8.35      1.20 o 
   0   7   7       94.83      101.78      4.27 o 
   1   7   7        2.08        1.61      0.47 o 
   2   7   7       25.42       23.58      1.74 o 
   3   7   7      161.60      178.39      8.28 o 
   4   7   7       46.28       47.64      4.37 o 
   5   7   7        7.95       10.89      1.19 o 
   6   7   7       12.61       12.62      1.34 o 
   7   7   7       10.82       13.06      1.37 o 
  -5   8   7        4.24        4.92      1.72 o 
  -4   8   7       13.05       10.70      2.36 o 
  -3   8   7       13.83       13.75      1.60 o 
  -2   8   7        3.61        3.59      0.95 o 
  -1   8   7      507.05      519.84     18.80 o 
   0   8   7       99.24       93.48      4.07 o 
   1   8   7       26.32       22.85      1.50 o 
   2   8   7       61.63       55.10      3.20 o 
   3   8   7        0.80        0.85      0.60 o 
   4   8   7        0.73       -0.57      0.57 o 
   5   8   7        0.13        0.25      0.66 o 
   6   8   7        2.12        2.14      0.81 o 
   7   8   7        7.67       10.08      1.70 o 
   8   8   7       50.61       60.75      4.62 o 
  -3   9   7       39.25       33.22      3.71 o 
  -2   9   7       10.31        5.35      1.62 o 
  -1   9   7       21.93       19.07      1.54 o 
   0   9   7        3.60        3.65      0.78 o 
   1   9   7      159.53      152.45      6.14 o 
   2   9   7        5.74        4.35      0.99 o 
   3   9   7       52.61       53.56      3.21 o 
   4   9   7       67.17       77.98      4.24 o 
   5   9   7      130.86      135.99      9.03 o 
   6   9   7       55.93       57.50      3.37 o 
   7   9   7        1.05        1.09      0.86 o 
   8   9   7        1.89        0.54      1.66 o 
  -2  10   7       53.43       54.22      5.16 o 
  -1  10   7       20.18       17.41      1.94 o 
   0  10   7        0.02       -0.09      0.59 o 
   1  10   7       23.22       24.71      4.60 o 
   2  10   7       21.35       21.14      2.28 o 
   3  10   7       84.15       85.71      7.45 o 
   4  10   7       84.49       85.19      4.69 o 
   5  10   7       98.09       96.84      7.29 o 
   6  10   7       23.05       23.46      4.17 o 
  -1  11   7        9.81        8.65      1.78 o 
   1  11   7        2.52        3.16      1.22 o 
   2  11   7        1.25        1.52      0.84 o 
   3  11   7       95.75       89.40      5.07 o 
   4  11   7       17.79       17.94      2.57 o 
  -3  -4   8        0.42        2.28      1.08 o 
  -2  -4   8       41.67       48.18      6.30 o 
  -1  -4   8       19.46       19.76      2.05 o 
   0  -4   8        0.37        0.32      0.75 o 
   1  -4   8       53.99       51.29      5.97 o 
   2  -4   8       10.52        9.47      1.52 o 
   3  -4   8        7.36        4.90      1.45 o 
  -4  -3   8        0.30       -0.19      0.76 o 
  -3  -3   8       93.53      108.86      6.10 o 
  -2  -3   8       13.47       12.92      1.63 o 
  -1  -3   8        6.52        8.83      1.57 o 
   0  -3   8       28.33       24.19      7.22 o 
   1  -3   8        0.42        0.53      0.73 o 
   2  -3   8        1.67        1.78      0.94 o 
   3  -3   8        4.42        3.72      1.07 o 
   4  -3   8        6.35        7.14      1.80 o 
  -6  -2   8        9.18       15.79      3.26 o 
  -5  -2   8       14.24       16.59      2.57 o 
  -4  -2   8       19.01       16.67      1.84 o 
  -3  -2   8        2.57        2.07      0.72 o 
  -2  -2   8       40.24       37.78      2.27 o 
  -1  -2   8       16.14       13.39      1.44 o 
   0  -2   8        7.52        8.44      3.65 o 
   1  -2   8        6.04        8.01      1.88 o 
   2  -2   8       85.69       86.96      4.81 o 
   3  -2   8      183.16      184.75      9.00 o 
   4  -2   8       18.19       16.77      1.55 o 
   5  -2   8        2.50        2.66      1.58 o 
   6  -2   8       35.86       33.04      3.46 o 
  -6  -1   8       20.89       28.81      3.55 o 
  -5  -1   8       35.67       31.19      3.65 o 
  -4  -1   8       85.52       90.50      5.14 o 
  -3  -1   8        7.50        9.76      1.00 o 
  -2  -1   8       73.96       83.37      3.87 o 
  -1  -1   8      218.17      196.93      7.88 o 
   0  -1   8       30.19       29.11      2.58 o 
   1  -1   8       36.38       30.57      2.25 o 
   2  -1   8       37.76       34.00      2.88 o 
   3  -1   8       13.43       13.45      1.61 o 
   4  -1   8        1.71        0.86      0.72 o 
   5  -1   8       18.98       22.05      2.65 o 
   6  -1   8        0.17       -1.16      1.16 o 
  -6   0   8       19.33       21.57      3.21 o 
  -5   0   8       80.19       89.64      7.46 o 
  -4   0   8       12.40       11.78      1.76 o 
  -3   0   8       19.87       22.21      1.58 o 
  -2   0   8        1.40        2.60      0.60 o 
  -1   0   8        2.24        2.58      1.57 o 
   0   0   8        0.02        0.30      0.49 o 
   1   0   8       82.62       80.84      4.38 o 
   2   0   8      101.86      102.30      5.28 o 
   3   0   8       11.93       10.17      2.80 o 
   4   0   8       55.17       53.97      3.09 o 
   5   0   8       37.11       34.61      3.23 o 
   6   0   8        2.67        1.47      1.24 o 
  -6   1   8        1.72        0.64      1.37 o 
  -5   1   8      102.28      109.84      5.97 o 
  -4   1   8       33.61       31.18      2.35 o 
  -3   1   8        0.80        0.98      0.53 o 
  -2   1   8      118.70      123.20      5.18 o 
  -1   1   8       34.26       31.26      1.94 o 
   0   1   8      158.34      153.14      6.14 o 
   1   1   8       93.59       89.14      4.70 o 
   2   1   8        0.01        1.21      0.69 o 
   3   1   8       16.20       13.23      1.29 o 
   4   1   8       17.25       15.54      1.80 o 
   5   1   8       10.05        6.08      1.43 o 
  -6   2   8      146.44      160.97     11.94 o 
  -5   2   8       23.73       33.51      2.51 o 
  -4   2   8       27.72       29.39      2.20 o 
  -3   2   8      264.77      248.91     11.76 o 
  -2   2   8       84.59       88.49      3.93 o 
  -1   2   8      108.94       99.70      4.53 o 
   0   2   8       50.40       47.10      2.73 o 
   1   2   8        0.98        1.10      0.54 o 
   2   2   8        3.63        5.16      1.06 o 
   3   2   8      343.33      346.03     12.95 o 
   4   2   8       90.53       94.28      3.98 o 
   5   2   8        4.21        3.55      1.08 o 
  -6   3   8        1.55        0.95      1.16 o 
  -5   3   8        0.80        1.74      1.18 o 
  -4   3   8      108.93      114.51      6.09 o 
  -3   3   8      308.63      304.39     13.51 o 
  -2   3   8       97.35       93.99      4.13 o 
  -1   3   8       41.12       37.23      2.07 o 
   0   3   8      306.27      296.21     15.62 o 
   1   3   8      113.40      116.19      4.82 o 
   2   3   8      146.78      136.96      5.54 o 
   3   3   8        8.26        9.35      0.89 o 
   4   3   8        0.33        0.16      0.38 o 
   5   3   8        1.09        0.54      0.66 o 
   6   3   8        3.66        2.41      1.24 o 
   7   3   8        0.47        0.12      1.04 o 
  -6   4   8       21.78       17.42      2.84 o 
  -5   4   8       54.00       56.18      5.25 o 
  -4   4   8       47.61       46.95      3.09 o 
  -3   4   8        3.66        4.19      0.75 o 
  -2   4   8       24.92       21.96      1.48 o 
  -1   4   8      511.98      499.41     18.40 o 
   0   4   8        2.92        2.75      0.56 o 
   1   4   8      228.87      244.27      8.11 o 
   2   4   8       33.52       31.87      1.90 o 
   3   4   8       48.78       52.36      2.49 o 
   4   4   8       38.02       34.28      1.83 o 
   5   4   8       20.24       17.42      1.54 o 
   6   4   8       22.58       20.89      2.86 o 
   7   4   8       32.20       31.29      3.63 o 
   8   4   8      165.43      169.97     12.96 o 
  -6   5   8        3.67        2.93      1.45 o 
  -5   5   8        3.85        5.66      1.58 o 
  -4   5   8       25.78       19.22      1.74 o 
  -3   5   8      108.62      101.29      4.49 o 
  -2   5   8       59.00       56.47      2.80 o 
  -1   5   8      615.59      647.20     23.60 o 
   0   5   8       31.87       26.32      1.61 o 
   1   5   8      219.77      217.42     10.43 o 
   2   5   8        0.34        0.84      0.61 o 
   3   5   8        4.80        4.16      1.18 o 
   4   5   8       47.06       44.78      2.73 o 
   5   5   8       15.19       14.87      1.91 o 
   6   5   8       33.08       37.35      2.58 o 
   7   5   8       38.22       42.90      4.79 o 
   8   5   8       16.21       16.31      3.13 o 
  -5   6   8       75.55       64.64      5.89 o 
  -4   6   8       24.54       23.77      2.06 o 
  -3   6   8      177.75      174.20      7.09 o 
  -2   6   8       63.65       63.40      3.08 o 
  -1   6   8        0.20        0.23      0.50 o 
   0   6   8        8.40        8.87      1.24 o 
   1   6   8        6.44        5.63      1.07 o 
   2   6   8       28.50       28.91      3.07 o 
   3   6   8        8.15        7.97      1.04 o 
   4   6   8        1.76        1.49      0.73 o 
   5   6   8      108.69      123.17      5.93 o 
   6   6   8       60.14       68.76      3.64 o 
   7   6   8        6.97        8.15      1.58 o 
   8   6   8        0.92        1.74      1.66 o 
  -5   7   8       30.50       25.41      2.30 o 
  -4   7   8        7.56        6.72      1.72 o 
  -3   7   8       72.21       71.28      4.22 o 
  -2   7   8       39.96       41.22      2.35 o 
  -1   7   8        3.70        2.58      0.83 o 
   0   7   8      157.19      172.24      8.67 o 
   1   7   8       46.09       47.74      2.93 o 
   2   7   8       20.02       21.44      2.04 o 
   3   7   8      195.80      228.82     10.46 o 
   4   7   8        0.77        0.68      0.64 o 
   5   7   8        0.09       -0.58      0.58 o 
   6   7   8        8.58       10.05      1.23 o 
   7   7   8        0.00        2.37      1.10 o 
  -4   8   8       41.67       49.35      4.94 o 
  -3   8   8       26.45       30.69      2.42 o 
  -2   8   8        0.03       -0.02      0.71 o 
  -1   8   8      255.85      243.47     15.28 o 
   0   8   8       68.76       68.81      3.27 o 
   1   8   8       87.45       89.33      4.78 o 
   2   8   8        0.02       -0.22      0.64 o 
   3   8   8        4.10        3.20      0.81 o 
   4   8   8        1.93        2.67      0.75 o 
   5   8   8       52.16       56.39      3.27 o 
   6   8   8       20.55       26.31      1.98 o 
   7   8   8        0.93        1.49      0.94 o 
   8   8   8       28.49       47.39      4.04 o 
  -3   9   8        0.04        0.66      0.97 o 
  -2   9   8        0.48       -0.42      0.98 o 
  -1   9   8       90.94       86.62      5.09 o 
   0   9   8       14.04       12.58      1.27 o 
   1   9   8       56.84       60.00      3.65 o 
   2   9   8      246.69      243.30     11.28 o 
   3   9   8        3.43        2.62      0.82 o 
   4   9   8        4.43        4.24      1.42 o 
   5   9   8       58.52       60.54      3.56 o 
   6   9   8       14.97       16.75      1.75 o 
   7   9   8       11.26       14.56      2.45 o 
  -2  10   8       19.42       17.69      2.45 o 
  -1  10   8       36.39       33.31      3.65 o 
   0  10   8       53.91       56.19      6.71 o 
   1  10   8       16.25       17.55      1.82 o 
   2  10   8       15.24       14.29      1.64 o 
   3  10   8        0.76       -0.08      0.85 o 
   4  10   8       16.14       14.87      2.30 o 
   5  10   8       47.53       47.67      3.14 o 
   0  11   8       31.47       36.42      4.31 o 
   1  11   8       40.16       38.04      5.02 o 
   2  11   8        6.32        3.27      1.04 o 
   3  11   8       38.95       40.46      3.98 o 
  -2  -3   9        5.31        4.06      1.14 o 
  -1  -3   9        5.86        5.46      1.30 o 
   0  -3   9       14.46       20.11      2.14 o 
   1  -3   9        2.27        0.91      1.01 o 
   2  -3   9        1.06        2.18      1.08 o 
  -4  -2   9       43.79       52.60      5.59 o 
  -3  -2   9        8.24        9.09      1.38 o 
  -2  -2   9       16.87       16.12      1.50 o 
  -1  -2   9       96.67      105.20      5.89 o 
   0  -2   9       11.32       14.13      1.73 o 
   1  -2   9        2.75        2.81      0.93 o 
   2  -2   9        1.05        1.54      1.43 o 
   3  -2   9       81.90       81.55      4.69 o 
   4  -2   9       37.78       34.76      2.54 o 
  -4  -1   9       67.44       66.64      4.21 o 
  -3  -1   9       29.76       31.45      2.26 o 
  -2  -1   9        3.90        4.54      0.90 o 
  -1  -1   9        1.02        0.80      0.62 o 
   0  -1   9       15.14       12.55      1.45 o 
   1  -1   9       66.49       60.58      3.71 o 
   2  -1   9       15.52       15.84      1.67 o 
   3  -1   9       70.14       69.47      6.12 o 
   4  -1   9       54.10       54.24      5.31 o 
   5  -1   9       23.28       24.10      3.11 o 
   6  -1   9        0.05       -1.00      1.43 o 
  -5   0   9       11.73       12.47      2.43 o 
  -4   0   9       32.10       31.27      2.53 o 
  -3   0   9        2.52        1.63      0.71 o 
  -2   0   9       28.75       26.88      1.88 o 
  -1   0   9       41.21       35.77      3.29 o 
   0   0   9       52.73       55.33      4.58 o 
   1   0   9      289.50      277.28     23.27 o 
   2   0   9        6.38        4.90      1.96 o 
   3   0   9       30.35       30.30      2.18 o 
   4   0   9        9.08       10.74      1.34 o 
   5   0   9        0.88        0.52      1.22 o 
   6   0   9        3.47        0.91      1.41 o 
  -5   1   9       11.91       12.97      2.43 o 
  -4   1   9       48.84       56.49      3.65 o 
  -3   1   9       17.06       22.51      1.98 o 
  -2   1   9       45.97       45.52      2.52 o 
  -1   1   9      129.13      116.11      4.99 o 
   0   1   9        0.09        0.34      0.67 o 
   1   1   9        1.05       -0.62      0.62 o 
   2   1   9        2.00        2.03      0.73 o 
   3   1   9       63.62       59.43      3.40 o 
   4   1   9       20.80       19.55      1.65 o 
   5   1   9        0.14       -0.81      1.00 o 
  -5   2   9       44.32       51.90      5.22 o 
  -4   2   9        5.33        3.49      1.39 o 
  -3   2   9       25.88       29.39      1.93 o 
  -2   2   9        3.84        3.77      0.69 o 
  -1   2   9       13.58       15.00      1.27 o 
   0   2   9      182.18      174.14      8.53 o 
   1   2   9       44.86       39.32      2.56 o 
   2   2   9        0.32        1.50      0.72 o 
   3   2   9       43.15       38.66      2.45 o 
   4   2   9      104.43      106.82      5.37 o 
   5   2   9        1.35        0.33      1.12 o 
  -5   3   9       25.53       29.60      3.55 o 
  -4   3   9      119.33      125.13      6.69 o 
  -3   3   9       34.26       40.60      3.14 o 
  -2   3   9       33.25       32.71      2.00 o 
  -1   3   9       94.57       91.83      4.11 o 
   0   3   9        0.37       -0.07      0.56 o 
   1   3   9       74.82       72.20      3.34 o 
   2   3   9       18.67       17.42      1.30 o 
   3   3   9       54.40       54.50      2.66 o 
   4   3   9        1.47        0.59      0.52 o 
   5   3   9       21.74       20.38      2.94 o 
   6   3   9        6.62        5.54      1.64 o 
  -5   4   9      105.21      123.46      9.70 o 
  -4   4   9       27.15       30.86      2.74 o 
  -3   4   9        2.76        1.36      0.69 o 
  -2   4   9      125.16      133.06      8.02 o 
  -1   4   9        8.58        6.74      0.89 o 
   0   4   9       22.38       20.89      1.31 o 
   1   4   9      436.53      444.43     16.59 o 
   2   4   9       14.41       15.80      1.25 o 
   3   4   9       11.66       10.84      1.02 o 
   4   4   9       73.81       73.71      3.35 o 
   5   4   9        0.16       -0.61      0.61 o 
   6   4   9        4.91        4.44      1.62 o 
   7   4   9        7.01        6.31      1.89 o 
  -5   5   9       65.27       67.53      6.26 o 
  -4   5   9       60.02       72.26      4.39 o 
  -3   5   9        9.13       11.39      1.84 o 
  -2   5   9       57.80       54.14      2.82 o 
  -1   5   9      100.51      100.83      4.46 o 
   0   5   9        5.18        5.21      0.98 o 
   1   5   9       84.83       89.34      4.02 o 
   2   5   9        8.10        8.39      0.99 o 
   3   5   9        0.16       -0.48      0.51 o 
   4   5   9        2.01        1.93      0.59 o 
   5   5   9       15.39       17.23      3.70 o 
   6   5   9       11.81       11.63      1.48 o 
   7   5   9        9.34        9.63      2.55 o 
  -5   6   9        2.62        1.66      1.14 o 
  -4   6   9       49.59       50.71      3.59 o 
  -3   6   9        0.00       -0.12      0.62 o 
  -2   6   9       86.42       87.53      4.07 o 
  -1   6   9      229.57      223.89      8.86 o 
   0   6   9        3.31        2.67      0.71 o 
   1   6   9      153.54      154.45      7.72 o 
   2   6   9       73.24       82.04      4.53 o 
   3   6   9       96.53      102.22      9.00 o 
   4   6   9        0.72        0.24      0.69 o 
   5   6   9       24.16       27.22      2.02 o 
   6   6   9       27.99       32.60      2.55 o 
   7   6   9        0.19       -0.95      1.41 o 
  -4   7   9        8.96        7.68      1.89 o 
  -3   7   9        3.15        3.02      0.80 o 
  -2   7   9       33.81       34.14      2.11 o 
  -1   7   9      284.92      274.40     10.67 o 
   0   7   9       25.64       26.13      1.74 o 
   1   7   9       21.37       17.71      2.63 o 
   2   7   9       51.77       58.52      5.12 o 
   3   7   9        0.00       -0.21      1.18 o 
   4   7   9        6.40        4.86      1.62 o 
   5   7   9        0.04       -0.42      0.64 o 
   6   7   9        0.43        0.40      0.77 o 
  -3   8   9       55.15       51.97      3.48 o 
  -2   8   9        1.65        2.77      0.75 o 
  -1   8   9        0.31       -0.72      0.72 o 
   0   8   9        6.33        3.15      1.47 o 
   1   8   9       19.58       16.37      2.55 o 
   2   8   9       63.41       75.31      4.26 o 
   3   8   9        0.39        0.89      0.70 o 
   4   8   9       13.38       16.24      1.59 o 
   5   8   9       52.64       55.84      3.34 o 
   6   8   9        5.50        8.53      1.52 o 
   7   8   9        0.75        0.01      0.96 o 
  -3   9   9        6.52        6.22      1.41 o 
  -2   9   9       16.50        9.33      2.01 o 
  -1   9   9       11.54       12.95      1.68 o 
   0   9   9        6.27        4.79      1.93 o 
   1   9   9      261.84      242.71     11.44 o 
   2   9   9       28.19       29.27      2.33 o 
   3   9   9       23.84       26.70      2.19 o 
   4   9   9       10.76       11.67      2.17 o 
   5   9   9        1.03        1.16      0.95 o 
   6   9   9        0.01        0.47      0.88 o 
   7   9   9        1.03        0.91      1.99 o 
   0  10   9        1.45        3.07      2.08 o 
   1  10   9       30.03       31.89      2.58 o 
   2  10   9        0.81        1.53      0.94 o 
   3  10   9       67.59       67.34      4.06 o 
   4  10   9        4.70        1.23      0.95 o 
   1  11   9        4.93        6.47      1.87 o 
  -2  -2  10        0.28        1.10      2.32 o 
  -1  -2  10       51.06       61.87      6.22 o 
  -3  -1  10        8.33        9.84      1.32 o 
  -2  -1  10        1.56        0.51      0.82 o 
  -1  -1  10        0.39        0.99      0.90 o 
   0  -1  10       19.90       18.09      1.99 o 
   1  -1  10       12.16       13.09      2.92 o 
   2  -1  10        2.61        3.09      1.08 o 
   3  -1  10        3.60        1.92      2.00 o 
   4  -1  10       30.43       32.29      3.30 o 
  -4   0  10       35.55       42.17      4.16 o 
  -3   0  10       40.41       42.93      3.13 o 
  -2   0  10       49.88       53.17      4.05 o 
  -1   0  10        3.84        4.55      2.01 o 
   0   0  10       38.05       37.45      3.21 o 
   1   0  10       69.96       68.38      4.45 o 
   2   0  10       13.08        8.28      1.28 o 
   3   0  10       12.23       10.51      1.46 o 
   4   0  10        4.60        1.64      1.43 o 
   5   0  10        9.80        4.96      1.87 o 
  -4   1  10       10.57        8.04      3.00 o 
  -3   1  10       41.17       43.99      2.61 o 
  -2   1  10        2.73        3.55      0.83 o 
  -1   1  10       16.94       19.14      1.87 o 
   0   1  10        5.95        8.14      1.29 o 
   1   1  10        1.60        0.34      0.74 o 
   2   1  10        2.76        2.49      1.92 o 
   3   1  10       56.33       55.09      3.34 o 
   4   1  10       17.01       13.33      1.45 o 
   5   1  10        1.98        0.56      1.39 o 
  -4   2  10        0.00       -1.69      1.69 o 
  -3   2  10      107.53      126.26      5.58 o 
  -2   2  10       24.79       27.55      2.75 o 
  -1   2  10        2.78        5.46      1.09 o 
   0   2  10       64.96       66.50      5.93 o 
   1   2  10       15.24       14.35      1.54 o 
   2   2  10       34.25       26.98      2.11 o 
   3   2  10       21.11       16.11      1.54 o 
   4   2  10        0.37        1.45      0.77 o 
   5   2  10        0.09        0.48      1.31 o 
  -4   3  10      122.08      121.26      6.60 o 
  -3   3  10       10.53       15.23      1.42 o 
  -2   3  10       19.72       21.64      1.67 o 
  -1   3  10      100.22      100.48      5.45 o 
   0   3  10       27.81       22.52      2.03 o 
   1   3  10       61.68       61.34      3.72 o 
   2   3  10       28.65       26.58      2.08 o 
   3   3  10        0.32        0.24      1.16 o 
   4   3  10        1.51        1.16      0.81 o 
   5   3  10       94.59       92.38      6.90 o 
  -4   4  10        0.16        0.17      0.74 o 
  -3   4  10        2.13        3.59      0.82 o 
  -2   4  10      104.06       98.39      4.51 o 
  -1   4  10      160.04      163.23     14.52 o 
   0   4  10       43.65       40.56      2.83 o 
   1   4  10       29.27       24.97      2.02 o 
   2   4  10      112.26      118.91      5.12 o 
   3   4  10       41.73       39.35      2.21 o 
   4   4  10       17.55       16.35      1.59 o 
   5   4  10        9.85        7.37      1.25 o 
   6   4  10        0.03       -0.83      1.08 o 
  -4   5  10       13.92       12.31      1.59 o 
  -3   5  10       49.01       52.36      3.47 o 
  -2   5  10       18.26       17.77      2.15 o 
  -1   5  10        4.85        4.51      1.63 o 
   0   5  10        7.78        5.79      1.10 o 
   1   5  10      160.35      172.29     12.17 o 
   2   5  10        3.02        2.83      0.76 o 
   3   5  10      125.17      147.21      6.14 o 
   4   5  10        9.48       10.58      1.08 o 
   5   5  10       10.70       11.95      1.53 o 
   6   5  10       15.20       17.03      1.89 o 
  -4   6  10       11.81       14.18      2.29 o 
  -3   6  10        0.19       -0.76      0.76 o 
  -2   6  10       15.41       16.20      1.51 o 
  -1   6  10       54.58       54.48      2.92 o 
   0   6  10       60.97       62.68      3.87 o 
   1   6  10      297.93      336.62     20.75 o 
   2   6  10       11.32       12.17      2.66 o 
   3   6  10       50.88       55.15      2.88 o 
   4   6  10        0.31        1.22      0.66 o 
   5   6  10        1.89        1.79      0.98 o 
   6   6  10        4.85        4.58      2.37 o 
  -3   7  10       53.54       58.29      3.83 o 
  -2   7  10       22.64       25.20      1.88 o 
  -1   7  10      100.97       99.97      4.61 o 
   0   7  10       10.42       11.03      1.48 o 
   1   7  10        0.00       -0.50      0.64 o 
   2   7  10        0.42        0.49      0.90 o 
   3   7  10       12.77       11.57      1.46 o 
   4   7  10       14.50       12.57      1.50 o 
   5   7  10        0.05        0.09      0.89 o 
   6   7  10        0.11        1.62      1.64 o 
  -3   8  10       19.92       13.96      1.50 o 
  -2   8  10        0.11       -0.97      0.97 o 
  -1   8  10       69.24       72.69      4.56 o 
   0   8  10       21.24       22.01      2.15 o 
   1   8  10        0.22        1.47      0.97 o 
   2   8  10       64.31       61.46      5.58 o 
   3   8  10       12.43       18.21      2.63 o 
   4   8  10        6.38        7.26      1.91 o 
   5   8  10       35.89       40.05      4.09 o 
   6   8  10        0.00        0.60      1.43 o 
  -2   9  10       29.22       24.18      2.97 o 
  -1   9  10        8.54        9.40      2.19 o 
   0   9  10        1.10        1.41      1.72 o 
   1   9  10      101.23      102.40      8.33 o 
   2   9  10        9.48        8.55      2.36 o 
   3   9  10       44.30       46.82      4.77 o 
   4   9  10        0.43        0.84      0.92 o 
   5   9  10        1.22       -0.07      1.11 o 
   0  10  10        4.10        2.28      1.91 o 
   1  10  10       50.62       46.65      4.93 o 
  -2   0  11       30.46       34.78      4.54 o 
  -1   0  11       13.47       14.58      3.15 o 
   0   0  11        0.18        0.06      1.70 o 
  -2   1  11       33.26       35.94      2.83 o 
  -1   1  11        4.38        1.81      0.98 o 
   0   1  11       16.44       15.16      2.48 o 
   1   1  11       14.16        9.32      1.47 o 
   2   1  11       23.83       23.00      2.15 o 
   3   1  11       91.38       92.18      6.04 o 
   4   1  11        0.47        0.97      1.00 o 
  -3   2  11        9.30        6.98      1.21 o 
  -2   2  11       34.47       32.98      2.72 o 
  -1   2  11        6.43        8.41      1.39 o 
   0   2  11       11.80       10.54      3.05 o 
   1   2  11       38.37       30.60      2.44 o 
   2   2  11        0.25        0.87      0.80 o 
   3   2  11        0.16       -0.32      0.72 o 
   4   2  11        0.05        0.23      0.82 o 
   5   2  11       23.77       28.79      3.46 o 
  -3   3  11       20.73       25.13      2.19 o 
  -2   3  11        0.19        0.25      0.86 o 
  -1   3  11       20.88       21.96      2.05 o 
   0   3  11        0.22       -0.74      0.74 o 
   1   3  11       15.99       17.00      1.71 o 
   2   3  11       66.30       60.44      3.69 o 
   3   3  11        9.19        8.60      1.34 o 
   4   3  11        0.66        1.15      1.79 o 
   5   3  11       13.25       11.93      2.30 o 
  -3   4  11       32.74       41.10      4.50 o 
  -2   4  11       86.67       87.97      5.22 o 
  -1   4  11       13.03       14.10      3.37 o 
   0   4  11        9.19        7.65      1.27 o 
   1   4  11       31.02       31.06      8.84 o 
   2   4  11        0.63        0.62      0.68 o 
   3   4  11       10.47        9.31      1.13 o 
   4   4  11        0.48       -0.37      0.79 o 
   5   4  11       15.40       16.27      1.94 o 
  -3   5  11       70.45       81.58      4.92 o 
  -2   5  11        4.23        5.10      1.26 o 
  -1   5  11        0.45       -0.40      0.68 o 
   0   5  11       71.00       76.66      4.63 o 
   1   5  11        2.98        1.65      0.80 o 
   2   5  11        4.85        6.09      1.01 o 
   3   5  11      157.85      179.54      7.41 o 
   4   5  11        6.84        5.94      1.01 o 
   5   5  11        1.96        1.52      1.02 o 
   6   5  11       11.72       14.56      2.68 o 
  -3   6  11       59.71       74.57      4.56 o 
  -2   6  11       27.86       32.18      3.21 o 
  -1   6  11        7.97       11.39      2.34 o 
   0   6  11       27.50       25.69      2.48 o 
   1   6  11       42.36       40.52      3.87 o 
   2   6  11        1.04        1.03      0.67 o 
   3   6  11       18.17       17.68      1.53 o 
   4   6  11        0.45        0.57      0.66 o 
   5   6  11        4.18        3.64      1.23 o 
   6   6  11        0.12       -0.60      1.62 o 
  -2   7  11       19.54       15.72      2.18 o 
  -1   7  11        0.93       -0.74      0.74 o 
   0   7  11       42.00       42.07      3.09 o 
   1   7  11       75.07       72.80      4.45 o 
   2   7  11        1.51        1.07      0.77 o 
   3   7  11       67.51       78.60      3.91 o 
   4   7  11       16.06       17.62      1.61 o 
   5   7  11       16.92       16.87      2.10 o 
   6   7  11        0.17        0.56      1.76 o 
  -1   8  11        0.11        0.66      1.35 o 
   0   8  11       19.90       19.27      3.61 o 
   1   8  11      116.00      118.59      6.60 o 
   2   8  11        3.92        5.06      1.32 o 
   3   8  11        5.17        6.23      1.24 o 
   4   8  11       11.36       13.40      1.82 o 
   5   8  11        0.57        0.83      1.31 o 
   1   3  12        1.13        1.60      1.12 o 
   2   3  12       19.75       17.05      2.39 o 
   3   3  12        4.48        4.56      1.41 o 
   4   3  12        3.49        3.82      1.49 o 
  -1   4  12        1.96        2.63      2.14 o 
   0   4  12       10.86       10.23      1.65 o 
   1   4  12       21.41       14.48      1.75 o 
   2   4  12        4.94        1.92      1.80 o 
   3   4  12       22.76       23.42      2.86 o 
   4   4  12        9.09        9.11      1.74 o 
  -1   5  12        7.38       11.41      3.01 o 
   0   5  12       57.88       61.31      4.10 o 
   1   5  12       45.39       55.51      4.74 o 
   2   5  12       14.24       16.56      1.83 o 
   3   5  12       11.54       12.35      1.37 o 
   4   5  12       27.59       31.85      5.25 o 
   0   6  12        2.89        1.66      2.12 o 
   1   6  12        3.92        5.52      1.29 o 
   2   6  12        0.75        1.82      1.05 o 
   3   6  12       39.24       47.87      4.05 o 
   4   6  12        1.97        1.48      0.94 o 
   3   7  12       97.79      130.32     10.61 o 
   4   7  12        1.27        3.90      1.31 o 
                                                 
